# Supplementary material for: Unique growth and morphology properties of Clade 5 Clostridioides difficile strains revealed by single-cell time-lapse microscopy
Source: PLoS Pathog. 2025 May 21;21(5):e1013155. doi: 10.1371/journal.ppat.1013155 (PMC12140426; doi:10.1371/journal.ppat.1013155)
Supplement: S3 Table — (XLSX) [file ppat.1013155.s013.xlsx]

## Sheet: The_Accessory_split_from_"RT078
unique_id	gene_cluster_id	bin_name	genome_name	gene_callers_id	num_genomes_gene_cluster_has_hits	num_genes_in_gene_cluster	max_num_paralogs	SCG	functional_homogeneity_index	geometric_homogeneity_index	combined_homogeneity_index	Prokka:Prodigal_ACC	Prokka:Prodigal	aa_sequence
1	GC_00000041	ALL_SPLITS	TAL29600_contigs_db	3767	4	8	3	0	0.882006	0.643825	0.744326	None	None	-------------MVKIRDKQVPQGRILNATISKEPSGRYYVSLCCTDV----------------------------------------------------------------
2	GC_00000041	ALL_SPLITS	TAL29996_contigs_db	3506	4	8	3	0	0.882006	0.643825	0.744326	None	None	#NAME?
3	GC_00000041	ALL_SPLITS	TAL29996_contigs_db	3504	4	8	3	0	0.882006	0.643825	0.744326	None	None	MYCGQHIKLPKLGMVKIRDKQVPQGRILNATISKEPSGRYYVSLCCTDVYISTA-----------------------------------------------------------
4	GC_00000041	ALL_SPLITS	TAL29996_contigs_db	3505	4	8	3	0	0.882006	0.643825	0.744326	None	None	MYCGQHIKLPKLGMVKIRDKQVPKGRILNATISKEPSGRYYVSLCCTDVYISTA-----------------------------------------------------------
5	GC_00000041	ALL_SPLITS	TAL30550_contigs_db	3635	4	8	3	0	0.882006	0.643825	0.744326	None	None	-------------MVKIRDKQVPQGRILNATISKEPSGRYYVSLCCTDVDIEAFENTA-------------------------------------------------------
6	GC_00000041	ALL_SPLITS	TAL30574_contigs_db	3698	4	8	3	0	0.882006	0.643825	0.744326	None	None	-------------MVKIRDKQVPQGRILNATISKEPSGRYYVSLCCTDVDIEAFENTS-------------------------------------------------------
7	GC_00000041	ALL_SPLITS	TAL30574_contigs_db	3701	4	8	3	0	0.882006	0.643825	0.744326	None	None	#NAME?
8	GC_00000041	ALL_SPLITS	TAL30574_contigs_db	3696	4	8	3	0	0.882006	0.643825	0.744326	None	None	#NAME?
9	GC_00000049	ALL_SPLITS	TAL28131_contigs_db	953	4	7	2	0	0.964706	1	0.982036	blaR1_1	Regulatory protein BlaR1	MIYVFDNLIKTTIVCSLGICLLLFLKRYVFKKFSKRFNYYIWVVIVFRMLLFLFNYTVIYEVKEPKENIIGNNLIRIDISIDNNFMLYLAYLWLVVTIVIAVYTFVKYTRFKNLVVDVSYDIEDNDVNCIYKNLLKKLNIKKKIELRSSDELISPAGMGLFKSYIFLPDYPYSKDELNWILKHELMHFKNKDILIKFLVFSVKTIYWFNPLVYIMSNKVNLDCELCCDESVLMDCSLEDKKEYALALIKSIKLSKNYNSGILTTEFNKTSLEKRLDSIVKKKGKSGILVLLISFALFSVTYFNFESISFDNSNSLRNIGILEKTGADLKEEDDISVRVVN
10	GC_00000049	ALL_SPLITS	TAL29600_contigs_db	972	4	7	2	0	0.964706	1	0.982036	blaR1_1	Regulatory protein BlaR1	MIYVFDNLIKTTIVCSLGICLLLFLKRYVFKKFSKRFNYYIWVVIVFRMLLFLFNYTVIYEVKEPKENIIGNNLIRIDISIDNNFMLYLAYLWLVVTIVIAVYTFVKYTRFKNLVVDVSYDIEDNDVNCIYKNLLKKLNIKKKIELRSSDELISPAGMGLFKSYIFLPDYPYSKDELNWILKHELMHFKNKDILIKFLVFSVKTIYWFNPLVYIMSNKVNLDCELCCDESVLMDCSLEDKKEYALALIKSIKLSKNYNSGILTTEFNKTSLEKRLDSIVKKKGKSGILVLLISFALFSVTYFNFESISFDNSNSLRNIGILEKTGADLKEEDDISVRVVN
11	GC_00000049	ALL_SPLITS	TAL29600_contigs_db	976	4	7	2	0	0.964706	1	0.982036	blaR1_2	Regulatory protein BlaR1	MIYVFENLIKTTIVCSLGICLLLFLKRYVFKKFSKRFNYYIWLVMVFRMLLFLFNYTVIYEVKEPKENTVGNNITQIDISTDNNLVLYLAYLWLFVTIVIAVYTFIKYTRFKNLVVDVSYSIEDNDVNCIYKNLLKELNIKKKIELRGSDELISPAGMGLFKSYIFLPDYPYSRDELSWILKHELMHFKNKDILIKFLVLSVKIIYWFNPLVYIMSNKVNLDCELCCDESVLTDCSLKDKKEYALALIKSIKLSRNYNSGILTTEFNKTSLEKRLDSIVKKKGKSGILVLLILFTLFSVTYFNFESISFDNSNSLRNIGILEKSGADLKEENDISMRIVN
12	GC_00000049	ALL_SPLITS	TAL30550_contigs_db	972	4	7	2	0	0.964706	1	0.982036	blaR1_1	Regulatory protein BlaR1	MIYVFDNLIKTTIVCSLGICLLLFLKRYVFKKFSKRFNYYIWVVIVFRMLLFLFNYTVIYEVKEPKENIIGNNLIRIDISIDNNFMLYLAYLWLVVTIVIAVYTFVKYTRFKNLVVDVSYDIEDNDVNCIYKNLLKKLNIKKKIELRSSDELISPAGMGLFKSYIFLPDYPYSKDELNWILKHELMHFKNKDILIKFLVFSVKTIYWFNPLVYIMSNKVNLDCELCCDESVLMDCSLEDKKEYALALIKSIKLSKNYNSGILTTEFNKTSLEKRLDSIVKKKGKSGILVLLISFALFSVTYFNFESISFDNSNSLRNIGILEKTGADLKEEDDISVRVVN
13	GC_00000049	ALL_SPLITS	TAL30550_contigs_db	976	4	7	2	0	0.964706	1	0.982036	blaR1_2	Regulatory protein BlaR1	MIYVFENLIKTTIVCSLGICLLLFLKRYVFKKFSKRFNYYIWLVMVFRMLLFLFNYTVIYEVKEPKENTVGNNITQIDISTDNNLVLYLAYLWLFVTIVIAVYTFIKYTRFKNLVVDVSYSIEDNDVNCIYKNLLKELNIKKKIELRGSDELISPAGMGLFKSYIFLPDYPYSRDELSWILKHELMHFKNKDILIKFLVLSVKIIYWFNPLVYIMSNKVNLDCELCCDESVLTDCSLKDKKEYALALIKSIKLSRNYNSGILTTEFNKTSLEKRLDSIVKKKGKSGILVLLILFTLFSVTYFNFESISFDNSNSLRNIGILEKSGADLKEENDISMRIVN
14	GC_00000049	ALL_SPLITS	TAL30574_contigs_db	1245	4	7	2	0	0.964706	1	0.982036	blaR1_2	Regulatory protein BlaR1	MIYVFDNLIKTTIVCSLGICLLLFLKRYVFKKFSKRFNYYIWVVIVFRMLLFLFNYTVIYEVKEPKENIIGNNLIRIDISIDNNFMLYLAYLWLVVTIVIAVYTFVKYTRFKNLVVDVSYDIEDNDVNCIYKNLLKKLNIKKKIELRSSDELISPAGMGLFKSYIFLPDYPYSKDELNWILKHELMHFKNKDILIKFLVFSVKTIYWFNPLVYIMSNKVNLDCELCCDESVLMDCSLEDKKEYALALIKSIKLSKNYNSGILTTEFNKTSLEKRLDSIVKKKGKSGILVLLISFALFSVTYFNFESISFDNSNSLRNIGILEKTGADLKEEDDISVRVVN
15	GC_00000049	ALL_SPLITS	TAL30574_contigs_db	1249	4	7	2	0	0.964706	1	0.982036	blaR1_3	Regulatory protein BlaR1	MIYVFENLIKTTIVCSLGICLLLFLKRYVFKKFSKRFNYYIWLVMVFRMLLFLFNYTVIYEVKEPKENTVGNNITQIDISTDNNLVLYLAYLWLFVTIVIAVYTFIKYTRFKNLVVDVSYSIEDNDVNCIYKNLLKELNIKKKIELRGSDELISPAGMGLFKSYIFLPDYPYSRDELSWILKHELMHFKNKDILIKFLVLSVKIIYWFNPLVYIMSNKVNLDCELCCDESVLTDCSLKDKKEYALALIKSIKLSRNYNSGILTTEFNKTSLEKRLDSIVKKKGKSGILVLLILFTLFSVTYFNFESISFDNSNSLRNIGILEKSGADLKEENDISMRIVN
16	GC_00003424	ALL_SPLITS	TAL30550_contigs_db	2113	2	4	2	0	0.585889	0.697945	0.637027	topB_3	DNA topoisomerase 3	MKLVIAENPSVAVTIAKVTHARTRKNGYYEGNGYIVSWCVGHLIQMASPDKID----------------------------------------------------------------------------------------------------------------------------------------------------------------------------------------------------------------------------------------------------------------------------------------------------------------------------------------------------------…
17	GC_00003424	ALL_SPLITS	TAL30550_contigs_db	2117	2	4	2	0	0.585889	0.697945	0.637027	topB_4	DNA topoisomerase 3	MKLVIAEKPSVAVTIAKVIGARTRKNGYYEGNGYIVSWCVGHLIQMASPDKIDEKWKKWTIDTLPIIPEEYIFEVSKSTKKQYGVLKKLLNDKNIDTVINACDAGREGELIFRLVYNQAKSKKKIQRLWISSMENKAIEDGFRNLKDGENFEDLYRSANARAIADWLVGMNLSRLYSCIYKETYSVGRVQTPTLYLIAKRDSEINLFKKQKYYTVDLSYGELKLVSDRIDKIEIAEQLLNLLEDEIVITEVEDKEIST-KPDKPYDLTTLQRESNKYFGYSANDTLNLAQSLYEKKLITYPRTDSRYLTNDMVNTMKELLEGLEEDFKIN-----ESNFKSIFNSSKVTDHYAIIPTISGIGKA-KDLSDKESKVYNLIKDKLLASCSDNLKESSRKIR…
18	GC_00003424	ALL_SPLITS	TAL30574_contigs_db	286	2	4	2	0	0.585889	0.697945	0.637027	topB_2	DNA topoisomerase 3	MKLVIAEKPSVAMALAKVVGARERKDGYVEGKEYLVSWCVGHLVAFCDASEYDERYKKWRYEDLPIIPEEWKRKVLDGTKKQFQILKKLMNSKEVDEVICATDAGREGELIFRFVYEQAGCKKPVKRLWISSMEERAIKEGFASLKDGSCYEDLYQSALCRAKADWLVGINASRLFSVLYNQNLKVGRVQTPTLAMIVDRNQKVKEFVKEKYYVAHLTFGEFDAVSEHFQKKEEADQVAADCSERMCQVEKEDVQTKTVRAPKLYDLTSLQRDANRIFGYTAQQTLDSVQEMYEKKLVTYPRTDSQYLTDEMGNSTKQLIQLLLSRMPFAEGIAYEPDISKVLNSKKVSDHHAIIPTSEVEKADLQKLKEKERNILYLISARVLTATADPYIYETHKCQ…
19	GC_00003424	ALL_SPLITS	TAL30574_contigs_db	237	2	4	2	0	0.585889	0.697945	0.637027	topB_1	DNA topoisomerase 3	MKLVIAEKPSVGAAIAAVMGANEKRSGYFEGGGYLVSWCIGHLISLADAATYNEQFRKWKYDDLPIVPQEWQFIVASGKEQQFSILKDLMHRSDVTEIINACDSGREGELIFRFVYEQANCKKPFSRLWISSMEASAIREGFSNLKDGRGYDNLYQSALCRAKADWLIGINATRLFSILYHKTLNVGRVQTPTLAMLVNRDYAISSFKKEKYHVVRLDVGGVAALSERQDDEAAARQMKAACEKSQAVCTSLKKEKKTAAPPKLFDLTALQREANRLYGFTAKQTLDYAQALYEKRLLTYPRTDSKYITSDMEGSTKELITGLCAALPFMQGVKLQADLARICDNSKVTDHHAILPTAEFVKTGFSSLAESEKKLMTLVCAKLLCAVAAPYEYEAVTAV…
20	GC_00003425	ALL_SPLITS	TAL29600_contigs_db	2810	4	4	1	0	1	1	1	None	None	MATPLQIGGMGNLEERSGSFLPELPYTNRGVIRQKEALSALIDWCQITIKEVPLEAVIEDVLRIPLELMTVTGYEKGIAGHEVVAIFDNIKVLKPTGNAQYQGFQILMSGKGCRNYENFLQLNEETWFDFLNRVCQYHINVPRIDLAIDDRKPYLSIPDLIVRTKEGLLSTKLREIDFHDSGELKEEVFQSKGGSLYLGSSASNLRLVFYEKGYEQNKKYGTELDENWNRYELRFRQEMAVSVVQELLRYRDVAGLAMEVLNSKMRFLEKPTDSMTTRKRLYPTYQAWAELMKDIGKVKLTMQPQKKSLQKVWKWLEKYVAPSLKLFAEVGKIEQRDYIGNLVKNGEMNIAQKQLYDDYIKARKLDERG
21	GC_00003425	ALL_SPLITS	TAL29996_contigs_db	1386	4	4	1	0	1	1	1	None	None	MATPLQIGGMGNLEERSGSFLPELPYTNRGVIRQKEALSALIDWCQITIKEVPLEAVIEDVLRIPLELMTVTGYEKGIAGHEVVAIFDNIKVLKPTGNAQYQGFQILMSGKGCRNYENFLQLNEETWFDFLNRVCQYHINVPRIDLAIDDRKPYLSIPDLIVRTKEGLLSTKLREIDFHDSGELKEEVFQSKGGSLYLGSSASNLRLVFYEKGYEQNKKYGTELDENWNRYELRFRQEMAVSVVQELLRYRDVAGLAMEVLNSKMRFLEKPTDSMTTRKRLYPTYQAWAELMKDIGKVKLTMQPQKKSLQKVWKWLEKYVAPSLKLFAEVGKIEQRDYIGNLVKNGEMNIAQKQLYDDYIKARKLDERG
22	GC_00003425	ALL_SPLITS	TAL30550_contigs_db	1717	4	4	1	0	1	1	1	None	None	MATPLQIGGMGNLEERSGSFLPELPYTNRGVIRQKEALSALIDWCQITIKEVPLEAVIEDVLRIPLELMTVTGYEKGIAGHEVVAIFDNIKVLKPTGNAQYQGFQILMSGKGCRNYENFLQLNEETWFDFLNRVCQYHINVPRIDLAIDDRKPYLSIPDLIVRTKEGLLSTKLREIDFHDSGELKEEVFQSKGGSLYLGSSASNLRLVFYEKGYEQNKKYGTELDENWNRYELRFRQEMAVSVVQELLRYRDVAGLAMEVLNSKMRFLEKPTDSMTTRKRLYPTYQAWAELMKDIGKVKLTMQPQKKSLQKVWKWLEKYVAPSLKLFAEVGKIEQRDYIGNLVKNGEMNIAQKQLYDDYIKARKLDERG
23	GC_00003425	ALL_SPLITS	TAL30574_contigs_db	1610	4	4	1	0	1	1	1	None	None	MATPLQIGGMGNLEERSGSFLPELPYTNRGVIRQKEALSALIDWCQITIKEVPLEAVIEDVLRIPLELMTVTGYEKGIAGHEVVAIFDNIKVLKPTGNAQYQGFQILMSGKGCRNYENFLQLNEETWFDFLNRVCQYHINVPRIDLAIDDRKPYLSIPDLIVRTKEGLLSTKLREIDFHDSGELKEEVFQSKGGSLYLGSSASNLRLVFYEKGYEQNKKYGTELDENWNRYELRFRQEMAVSVVQELLRYRDVAGLAMEVLNSKMRFLEKPTDSMTTRKRLYPTYQAWAELMKDIGKVKLTMQPQKKSLQKVWKWLEKYVAPSLKLFAEVGKIEQRDYIGNLVKNGEMNIAQKQLYDDYIKARKLDERG
24	GC_00003426	ALL_SPLITS	TAL29600_contigs_db	2392	4	4	1	0	1	1	1	None	None	MYIQNHKMTNFIVIPSKNICHIETHKKTHKTIFMRTLASKGTKFFTFTDSYYIIK
25	GC_00003426	ALL_SPLITS	TAL29996_contigs_db	3359	4	4	1	0	1	1	1	None	None	MYIQNHKMTNFIVIPSKNICHIETHKKTHKTIFMRTLASKGTKFFTFTDSYYIIK
26	GC_00003426	ALL_SPLITS	TAL30550_contigs_db	3427	4	4	1	0	1	1	1	None	None	MYIQNHKMTNFIVIPSKNICHIETHKKTHKTIFMRTLASKGTKFFTFTDSYYIIK
27	GC_00003426	ALL_SPLITS	TAL30574_contigs_db	3484	4	4	1	0	1	1	1	None	None	MYIQNHKMTNFIVIPSKNICHIETHKKTHKTIFMRTLASKGTKFFTFTDSYYIIK
28	GC_00003427	ALL_SPLITS	TAL29600_contigs_db	2815	4	4	1	0	1	1	1	None	None	MDMNHFIALLSIMIKKEKQTVTLKLSATKLNLQLYFFMKKSISQSKEKQKSQ
29	GC_00003427	ALL_SPLITS	TAL29996_contigs_db	1391	4	4	1	0	1	1	1	None	None	MDMNHFIALLSIMIKKEKQTVTLKLSATKLNLQLYFFMKKSISQSKEKQKSQ
30	GC_00003427	ALL_SPLITS	TAL30550_contigs_db	1712	4	4	1	0	1	1	1	None	None	MDMNHFIALLSIMIKKEKQTVTLKLSATKLNLQLYFFMKKSISQSKEKQKSQ
31	GC_00003427	ALL_SPLITS	TAL30574_contigs_db	1605	4	4	1	0	1	1	1	None	None	MDMNHFIALLSIMIKKEKQTVTLKLSATKLNLQLYFFMKKSISQSKEKQKSQ
32	GC_00003428	ALL_SPLITS	TAL29600_contigs_db	3438	4	4	1	0	1	1	1	None	None	MVGNPIDNNAFGIGADPNNSILLLLSFIFNTSLLLTLSLNYNTINYSEYGK
33	GC_00003428	ALL_SPLITS	TAL29996_contigs_db	3384	4	4	1	0	1	1	1	None	None	MVGNPIDNNAFGIGADPNNSILLLLSFIFNTSLLLTLSLNYNTINYSEYGK
34	GC_00003428	ALL_SPLITS	TAL30550_contigs_db	3453	4	4	1	0	1	1	1	None	None	MVGNPIDNNAFGIGADPNNSILLLLSFIFNTSLLLTLSLNYNTINYSEYGK
35	GC_00003428	ALL_SPLITS	TAL30574_contigs_db	3492	4	4	1	0	1	1	1	None	None	MVGNPIDNNAFGIGADPNNSILLLLSFIFNTSLLLTLSLNYNTINYSEYGK
36	GC_00003429	ALL_SPLITS	TAL29600_contigs_db	2809	4	4	1	0	1	1	1	Int-Tn_5	Transposase from transposon Tn916	LGKSLKGKELGAGLYQRKDGKYCGRFYDRFGIRRYVYGKTISETKEKLNTAMYEDKMEMNVADNTVTLDEWYQKWLEIYKYKVIAPSTRVQYESIYKKHIQTDFGHMKLKDIQPLQIRGKLVNLDKKGFGYETQNKVRILLLDMFNKAVADNVAMKNPVRNIKVVRDEEKEPRVLSTEEQSAFFDTCKGTFYDNLFNVAISTGLRPGELYALEAEDLDFEKKVIHITKSLSYQKFEGDTGKTFHMGKTKTKSSYRDVPMNRRCEIALKKQLLQKRVVSGRNGAKTLKGFENLIFTTKYDTPLNAQIYADAIKVIVEQINLMREELEQFETFSGHCFRHTFATRCFEAGIQPKTVQKYLGHATLQMTMDLYTHVLENHLSDEMDKLDSRLEMIELSSDDL…
37	GC_00003429	ALL_SPLITS	TAL29996_contigs_db	1385	4	4	1	0	1	1	1	Int-Tn_4	Transposase from transposon Tn916	LGKSLKGKELGAGLYQRKDGKYCGRFYDRFGIRRYVYGKTISETKEKLNTAMYEDKMEMNVADNTVTLDEWYQKWLEIYKYKVIAPSTRVQYESIYKKHIQTDFGHMKLKDIQPLQIRGKLVNLDKKGFGYETQNKVRILLLDMFNKAVADNVAMKNPVRNIKVVRDEEKEPRVLSTEEQSAFFDTCKGTFYDNLFNVAISTGLRPGELYALEAEDLDFEKKVIHITKSLSYQKFEGDTGKTFHMGKTKTKSSYRDVPMNRRCEIALKKQLLQKRVVSGRNGAKTLKGFENLIFTTKYDTPLNAQIYADAIKVIVEQINLMREELEQFETFSGHCFRHTFATRCFEAGIQPKTVQKYLGHATLQMTMDLYTHVLENHLSDEMDKLDSRLEMIELSSDDL…
38	GC_00003429	ALL_SPLITS	TAL30550_contigs_db	1718	4	4	1	0	1	1	1	Int-Tn_5	Transposase from transposon Tn916	LGKSLKGKELGAGLYQRKDGKYCGRFYDRFGIRRYVYGKTISETKEKLNTAMYEDKMEMNVADNTVTLDEWYQKWLEIYKYKVIAPSTRVQYESIYKKHIQTDFGHMKLKDIQPLQIRGKLVNLDKKGFGYETQNKVRILLLDMFNKAVADNVAMKNPVRNIKVVRDEEKEPRVLSTEEQSAFFDTCKGTFYDNLFNVAISTGLRPGELYALEAEDLDFEKKVIHITKSLSYQKFEGDTGKTFHMGKTKTKSSYRDVPMNRRCEIALKKQLLQKRVVSGRNGAKTLKGFENLIFTTKYDTPLNAQIYADAIKVIVEQINLMREELEQFETFSGHCFRHTFATRCFEAGIQPKTVQKYLGHATLQMTMDLYTHVLENHLSDEMDKLDSRLEMIELSSDDL…
39	GC_00003429	ALL_SPLITS	TAL30574_contigs_db	1611	4	4	1	0	1	1	1	Int-Tn_4	Transposase from transposon Tn916	LGKSLKGKELGAGLYQRKDGKYCGRFYDRFGIRRYVYGKTISETKEKLNTAMYEDKMEMNVADNTVTLDEWYQKWLEIYKYKVIAPSTRVQYESIYKKHIQTDFGHMKLKDIQPLQIRGKLVNLDKKGFGYETQNKVRILLLDMFNKAVADNVAMKNPVRNIKVVRDEEKEPRVLSTEEQSAFFDTCKGTFYDNLFNVAISTGLRPGELYALEAEDLDFEKKVIHITKSLSYQKFEGDTGKTFHMGKTKTKSSYRDVPMNRRCEIALKKQLLQKRVVSGRNGAKTLKGFENLIFTTKYDTPLNAQIYADAIKVIVEQINLMREELEQFETFSGHCFRHTFATRCFEAGIQPKTVQKYLGHATLQMTMDLYTHVLENHLSDEMDKLDSRLEMIELSSDDL…
40	GC_00003430	ALL_SPLITS	TAL29600_contigs_db	2816	4	4	1	0	1	1	1	None	None	MYIIYTVLAAIVGMALVVTVDMGITKIFDKKSIFQKNYIKMPLSYFIGIFVFLLIVRLIFS
41	GC_00003430	ALL_SPLITS	TAL29996_contigs_db	1392	4	4	1	0	1	1	1	None	None	MYIIYTVLAAIVGMALVVTVDMGITKIFDKKSIFQKNYIKMPLSYFIGIFVFLLIVRLIFS
42	GC_00003430	ALL_SPLITS	TAL30550_contigs_db	1711	4	4	1	0	1	1	1	None	None	MYIIYTVLAAIVGMALVVTVDMGITKIFDKKSIFQKNYIKMPLSYFIGIFVFLLIVRLIFS
43	GC_00003430	ALL_SPLITS	TAL30574_contigs_db	1604	4	4	1	0	1	1	1	None	None	MYIIYTVLAAIVGMALVVTVDMGITKIFDKKSIFQKNYIKMPLSYFIGIFVFLLIVRLIFS
44	GC_00003431	ALL_SPLITS	TAL29600_contigs_db	2811	4	4	1	0	1	1	1	None	None	MQITLTKEQVKEAFGELRFMGADNCYRYDKDSKKKTEEVEALKLHLGSMKLGNSVDIRLEATELPKIEPYAVVELEESVYAPYVQRGNFPVLVEKITCKGIRPVPNKNM
45	GC_00003431	ALL_SPLITS	TAL29996_contigs_db	1387	4	4	1	0	1	1	1	None	None	MQITLTKEQVKEAFGELRFMGADNCYRYDKDSKKKTEEVEALKLHLGSMKLGNSVDIRLEATELPKIEPYAVVELEESVYAPYVQRGNFPVLVEKITCKGIRPVPNKNM
46	GC_00003431	ALL_SPLITS	TAL30550_contigs_db	1716	4	4	1	0	1	1	1	None	None	MQITLTKEQVKEAFGELRFMGADNCYRYDKDSKKKTEEVEALKLHLGSMKLGNSVDIRLEATELPKIEPYAVVELEESVYAPYVQRGNFPVLVEKITCKGIRPVPNKNM
47	GC_00003431	ALL_SPLITS	TAL30574_contigs_db	1609	4	4	1	0	1	1	1	None	None	MQITLTKEQVKEAFGELRFMGADNCYRYDKDSKKKTEEVEALKLHLGSMKLGNSVDIRLEATELPKIEPYAVVELEESVYAPYVQRGNFPVLVEKITCKGIRPVPNKNM
48	GC_00003432	ALL_SPLITS	TAL29600_contigs_db	2814	4	4	1	0	1	1	1	None	None	MKKKLLFATIILVLLAGILYYISLPDYLVFNSMSFSNGANRDTELQVIVYQYWNTDEVVAEIEAEHNQINGTPTTLIINLYHSKWSFHNGYEPFYSTIINYD
49	GC_00003432	ALL_SPLITS	TAL29996_contigs_db	1390	4	4	1	0	1	1	1	None	None	MKKKLLFATIILVLLAGILYYISLPDYLVFNSMSFSNGANRDTELQVIVYQYWNTDEVVAEIEAEHNQINGTPTTLIINLYHSKWSFHNGYEPFYSTIINYD
50	GC_00003432	ALL_SPLITS	TAL30550_contigs_db	1713	4	4	1	0	1	1	1	None	None	MKKKLLFATIILVLLAGILYYISLPDYLVFNSMSFSNGANRDTELQVIVYQYWNTDEVVAEIEAEHNQINGTPTTLIINLYHSKWSFHNGYEPFYSTIINYD
51	GC_00003432	ALL_SPLITS	TAL30574_contigs_db	1606	4	4	1	0	1	1	1	None	None	MKKKLLFATIILVLLAGILYYISLPDYLVFNSMSFSNGANRDTELQVIVYQYWNTDEVVAEIEAEHNQINGTPTTLIINLYHSKWSFHNGYEPFYSTIINYD
52	GC_00003433	ALL_SPLITS	TAL29600_contigs_db	2812	4	4	1	0	1	1	1	None	None	MEREGFQMNTIAERIKFAMKAKNKKQVDIVKDTGISKGAFSSYLSGQYNPKADKMELIADSLDVDLRWLYGQNVPMEHTSQNDNALQYVFYNNSCSEYLLDDLDDIYIAMMTQYAALIPRFYVLVNRAGNAMHILPLFLKEDSSQFYECPSDFFYSDRHTIFTRDFESIHMVLTTATIYYYGIDTKTYEPKVTMLSYSQADDCFHINNGIQGGHIKAFEKELMKEALYLKHNDQ
53	GC_00003433	ALL_SPLITS	TAL29996_contigs_db	1388	4	4	1	0	1	1	1	None	None	MEREGFQMNTIAERIKFAMKAKNKKQVDIVKDTGISKGAFSSYLSGQYNPKADKMELIADSLDVDLRWLYGQNVPMEHTSQNDNALQYVFYNNSCSEYLLDDLDDIYIAMMTQYAALIPRFYVLVNRAGNAMHILPLFLKEDSSQFYECPSDFFYSDRHTIFTRDFESIHMVLTTATIYYYGIDTKTYEPKVTMLSYSQADDCFHINNGIQGGHIKAFEKELMKEALYLKHNDQ
54	GC_00003433	ALL_SPLITS	TAL30550_contigs_db	1715	4	4	1	0	1	1	1	None	None	MEREGFQMNTIAERIKFAMKAKNKKQVDIVKDTGISKGAFSSYLSGQYNPKADKMELIADSLDVDLRWLYGQNVPMEHTSQNDNALQYVFYNNSCSEYLLDDLDDIYIAMMTQYAALIPRFYVLVNRAGNAMHILPLFLKEDSSQFYECPSDFFYSDRHTIFTRDFESIHMVLTTATIYYYGIDTKTYEPKVTMLSYSQADDCFHINNGIQGGHIKAFEKELMKEALYLKHNDQ
55	GC_00003433	ALL_SPLITS	TAL30574_contigs_db	1608	4	4	1	0	1	1	1	None	None	MEREGFQMNTIAERIKFAMKAKNKKQVDIVKDTGISKGAFSSYLSGQYNPKADKMELIADSLDVDLRWLYGQNVPMEHTSQNDNALQYVFYNNSCSEYLLDDLDDIYIAMMTQYAALIPRFYVLVNRAGNAMHILPLFLKEDSSQFYECPSDFFYSDRHTIFTRDFESIHMVLTTATIYYYGIDTKTYEPKVTMLSYSQADDCFHINNGIQGGHIKAFEKELMKEALYLKHNDQ
56	GC_00003434	ALL_SPLITS	TAL29600_contigs_db	2818	4	4	1	0	1	1	1	rplL_2	50S ribosomal protein L7/L12	MQYLLIIIIGLLLFIEVDKLKKQVKSQQKQIDTLCEQTGNNQLATYHISDEDKELILHLKNSGKDVEAVKKVREITAMELEEAKQYVDSL
57	GC_00003434	ALL_SPLITS	TAL29996_contigs_db	1394	4	4	1	0	1	1	1	rplL_1	50S ribosomal protein L7/L12	MQYLLIIIIGLLLFIEVDKLKKQVKSQQKQIDTLCEQTGNNQLATYHISDEDKELILHLKNSGKDVEAVKKVREITAMELEEAKQYVDSL
58	GC_00003434	ALL_SPLITS	TAL30550_contigs_db	1709	4	4	1	0	1	1	1	rplL_1	50S ribosomal protein L7/L12	MQYLLIIIIGLLLFIEVDKLKKQVKSQQKQIDTLCEQTGNNQLATYHISDEDKELILHLKNSGKDVEAVKKVREITAMELEEAKQYVDSL
59	GC_00003434	ALL_SPLITS	TAL30574_contigs_db	1602	4	4	1	0	1	1	1	rplL_1	50S ribosomal protein L7/L12	MQYLLIIIIGLLLFIEVDKLKKQVKSQQKQIDTLCEQTGNNQLATYHISDEDKELILHLKNSGKDVEAVKKVREITAMELEEAKQYVDSL
60	GC_00003435	ALL_SPLITS	TAL29600_contigs_db	2813	4	4	1	0	1	1	1	None	None	MKYGHLELHIEELLKEKGISKNTICKELDIPRSNFNRYCRNEFQRLDAQLICKLCSYLDCGIEELIEYVKE
61	GC_00003435	ALL_SPLITS	TAL29996_contigs_db	1389	4	4	1	0	1	1	1	None	None	MKYGHLELHIEELLKEKGISKNTICKELDIPRSNFNRYCRNEFQRLDAQLICKLCSYLDCGIEELIEYVKE
62	GC_00003435	ALL_SPLITS	TAL30550_contigs_db	1714	4	4	1	0	1	1	1	None	None	MKYGHLELHIEELLKEKGISKNTICKELDIPRSNFNRYCRNEFQRLDAQLICKLCSYLDCGIEELIEYVKE
63	GC_00003435	ALL_SPLITS	TAL30574_contigs_db	1607	4	4	1	0	1	1	1	None	None	MKYGHLELHIEELLKEKGISKNTICKELDIPRSNFNRYCRNEFQRLDAQLICKLCSYLDCGIEELIEYVKE
64	GC_00003436	ALL_SPLITS	TAL29600_contigs_db	3436	4	4	1	0	1	1	1	None	None	MLNFLSVRRHYSGIYSTTVIVNGVESGNLNSGLGI
65	GC_00003436	ALL_SPLITS	TAL29996_contigs_db	3386	4	4	1	0	1	1	1	None	None	MLNFLSVRRHYSGIYSTTVIVNGVESGNLNSGLGI
66	GC_00003436	ALL_SPLITS	TAL30550_contigs_db	3451	4	4	1	0	1	1	1	None	None	MLNFLSVRRHYSGIYSTTVIVNGVESGNLNSGLGI
67	GC_00003436	ALL_SPLITS	TAL30574_contigs_db	3490	4	4	1	0	1	1	1	None	None	MLNFLSVRRHYSGIYSTTVIVNGVESGNLNSGLGI
68	GC_00003437	ALL_SPLITS	TAL29600_contigs_db	2817	4	4	1	0	1	1	1	None	None	MDKRHWFLLGYLIIPVCFFVAVIVVGLLRSHSLIEIYNDGLGITALYYLLLSLFVYIRWQYFSDK
69	GC_00003437	ALL_SPLITS	TAL29996_contigs_db	1393	4	4	1	0	1	1	1	None	None	MDKRHWFLLGYLIIPVCFFVAVIVVGLLRSHSLIEIYNDGLGITALYYLLLSLFVYIRWQYFSDK
70	GC_00003437	ALL_SPLITS	TAL30550_contigs_db	1710	4	4	1	0	1	1	1	None	None	MDKRHWFLLGYLIIPVCFFVAVIVVGLLRSHSLIEIYNDGLGITALYYLLLSLFVYIRWQYFSDK
71	GC_00003437	ALL_SPLITS	TAL30574_contigs_db	1603	4	4	1	0	1	1	1	None	None	MDKRHWFLLGYLIIPVCFFVAVIVVGLLRSHSLIEIYNDGLGITALYYLLLSLFVYIRWQYFSDK
72	GC_00003438	ALL_SPLITS	TAL29600_contigs_db	974	3	4	2	0	0.791667	0.68444	0.734159	None	None	#NAME?
73	GC_00003438	ALL_SPLITS	TAL30550_contigs_db	974	3	4	2	0	0.791667	0.68444	0.734159	None	None	#NAME?
74	GC_00003438	ALL_SPLITS	TAL30574_contigs_db	1247	3	4	2	0	0.791667	0.68444	0.734159	None	None	#NAME?
75	GC_00003438	ALL_SPLITS	TAL30574_contigs_db	222	3	4	2	0	0.791667	0.68444	0.734159	None	None	MPVAKEQIRQIISENNISSVADVYTLLKDSFKDILQELMEAELDATLGYEKNHKGDVQTDNKRNGHSTKNLKSQYGEFQIDVPRDRNGEFEPKLIPKYQRDISGIEEKVISLYARGMSTRDIHDQLQDLYGIELSAEMVSKITDKILPQVKEWQTRPLNPVYPFVFMDCIHYKVREDGRILSRAAYVVLGVTVEGYKDILSITVGANETSKFWLGMLNDLKNRGVNDVLFFCVDGLPGFKEAIQAVYPQAEIQRCVIHMLRNSFKYVNYNDLKKFSSDFKAVYNAPNETAALSELENVKEKWGKKYPYAISNWENNWEDVSSFFQFSNDIRRIMYTTNIIEGLNRQYRKVTKTKSVFPSDASLEKMLYLASENVVKKWTQRYRNWDQVLNQLIVLYGER…
76	GC_00003439	ALL_SPLITS	TAL28131_contigs_db	3631	4	4	1	0	1	0.95976	0.979467	None	None	#NAME?
77	GC_00003439	ALL_SPLITS	TAL29600_contigs_db	3751	4	4	1	0	1	0.95976	0.979467	None	None	LSXLFTVASTTPLSSDICLPAAKNPLYKASSKFSPTPSTSPVDFISGPRLTSTLDNLDIENTGTFTDTNFGSL
78	GC_00003439	ALL_SPLITS	TAL29996_contigs_db	3496	4	4	1	0	1	0.95976	0.979467	None	None	#NAME?
79	GC_00003439	ALL_SPLITS	TAL30550_contigs_db	3629	4	4	1	0	1	0.95976	0.979467	None	None	#NAME?
80	GC_00003440	ALL_SPLITS	TAL29600_contigs_db	1233	3	4	2	0	0.769981	0.98286	0.863493	aadK	Aminoglycoside 6-adenylyltransferase	--MRSEKEMMDLVLSLAEQDERIRIVTLEGSRANINIPKDEFQDYDITYFVSDIEPFISNDDWLNQFGNIIMMQKPEDMELFPPEEKGFSYLMLFDDYNKIDLTLLPLEELDNYLKGDKLIKVLIDKDCRIKRDIVPTDIDYHVRKPSAREYDDCCNEFWNVTPYVIKGLCRKEILFAIDHLNQILRFELLRMMSWKVGIKTEFSLSVGKNYKYINKYIDEDLWNRLLSTYRMDSYENIWKSLFICHQLFREVSKEVAELLGFDYPEYGKNITRYTEDMYKKY-VENDYF
81	GC_00003440	ALL_SPLITS	TAL30550_contigs_db	2371	3	4	2	0	0.769981	0.98286	0.863493	aadK_1	Aminoglycoside 6-adenylyltransferase	--MRSEKEMMDLVLSLAEQDERIRIVTLEGSRANINIPKDEFQDYDITYFVSDIEPFISNDDWLNQFGNIIMMQKPEDMELFPPEEKGFSYLMLFDDYNKIDLTLLPLEELDNYLKGDKLIKVLIDKDCRIKRDIVPTDIDYHVRKPSAREYDDCCNEFWNVTPYVIKGLCRKEILFAIDHLNQILRFELLRMMSWKVGIKTEFSLSVGKNYKYINKYIDEDLWNRLLSTYRMDSYENIWKSLFICHQLFREVSKEVAELLGFDYPEYGKNITRYTEDMYKKY-VENDYF
82	GC_00003440	ALL_SPLITS	TAL30550_contigs_db	3580	3	4	2	0	0.769981	0.98286	0.863493	aadK_2	Aminoglycoside 6-adenylyltransferase	MKMRTEKQIYDTILNFAKADDRIRVVTLEGSRTNINIIPDDFQDYDITFFVTDMQSFINSDEWLNVFGERLIMQKPEDMELFPKEEKGYSYLMLFWDGVKIDLTLLPLEVLDEYFTWDKLVKLLLDKDNRVTNIPVPTDEDYYIEHPTARSFDDCCNEFWNTVTYVVKGLCRKEILFAIDHLNNIVRMELLRMISWKVGIEQGYSFSLGKNYKFLERYISPELWKKILATYNMGSYTEMWKSLELCMGIFRMVSKEVAQCLNYLYPDYDKNISNYVIRQKEKY-----QR
83	GC_00003440	ALL_SPLITS	TAL30574_contigs_db	262	3	4	2	0	0.769981	0.98286	0.863493	aadK	Aminoglycoside 6-adenylyltransferase	--MRSEKEVYDIVLNFAKTDKRIRMVTLEGSRTNTNIPPDDFQDFDITFFVTDMDSFTSDDKWLDIFGERLILQKPEDMELFPAVEKGFSYLMLFTDDVKIDLTLLPLELIDEYFTWDKLVKLLLDKDNRIVKPPIPTDIDYHLQKPTQRMFDDCCNEFWNTTTYVVKGLCRKEILFAIDHMNDIVRKELLRMISWLIGIKQGFHFSLGKNYKFMKQYVPEELWERLMSTYNMDSYPHMWESFEQCMALFREVSSEVACQLDYQYPLYDEKISNYVIRQKKKYGIEDDNK
84	GC_00003441	ALL_SPLITS	TAL28131_contigs_db	3595	3	4	2	0	0.911765	0.988372	0.948524	None	None	MDNLISFIPEQLLLLVVALNVLGFGFKKYKQLDNKYIPVILLILGIVFSIWMLGFNPSSILQGILCWGVAIGANQVYKQLKDGDK-
85	GC_00003441	ALL_SPLITS	TAL29600_contigs_db	3721	3	4	2	0	0.911765	0.988372	0.948524	None	None	MDNLISFIPEQLLLLVVALNVLGFGFKKYKQLDNKYIPIILLVLGIVFSIWMLGFNPSSILQGILCWGVAIGANQVYKQLKEENK-
86	GC_00003441	ALL_SPLITS	TAL29600_contigs_db	2089	3	4	2	0	0.911765	0.988372	0.948524	None	None	MDNLISFIPEQLLILVAALSIIGKGCKKYKQLDNKYIPIILLVLGIGFSIWMLGFSPNAVLQGVICWGISIGINQTYKQLKEENKQ
87	GC_00003441	ALL_SPLITS	TAL30574_contigs_db	1047	3	4	2	0	0.911765	0.988372	0.948524	None	None	MDNLISFIPEQLLLLVVALNVLGFGFKKYKQLDNKYIPIILLVLGIVFSIWMLGFNPSSILQGILCWGVAIGANQVYKQLKEENK-
88	GC_00003442	ALL_SPLITS	TAL29600_contigs_db	260	3	4	2	0	0.85759	0.998437	0.92267	tetM	Tetracycline resistance protein TetM from transposon TnFO1	MKIINIGVLAHVDAGKTTLTESLLYNSGAITELGSVDKGTTRTDNTLLERQRGITIQTGITSFQWENTKVNIIDTPGHMDFLAEVYRSLSVLDGAILLISAKDGVQAQTRILFHALRKMGIPTIFFINKIDQNGIDLSTVYQDIKEKLSAEIVIKQKVELHPNMRVMNFTESEQWDTVIEGNDDLLEKYMSGKSLEALELEQEEIRRFQNCSLYPVYHGSAKSNIGIEQLIEVITNKFYSSTYRKKSELCGIVFKIEYSEERQRLAYVRLYGGILHLRDSVRISEKEKIKITEMYTSINGELCKIDKAYSGEIVILQNEFLKLNSVLGDTKLLPQRERIENPLPLLQTTVEPSKPQQREMLLDALLEISDSDPLLQYYVDSTTHEIILSFLGKVQMEVT…
89	GC_00003442	ALL_SPLITS	TAL30550_contigs_db	85	3	4	2	0	0.85759	0.998437	0.92267	tetM	Tetracycline resistance protein TetM from transposon TnFO1	MKIINIGVLAHVDAGKTTLTESLLYNSGAITELGSVDKGTTRTDNTLLERQRGITIQTGITSFQWENTKVNIIDTPGHMDFLAEVYRSLSVLDGAILLISAKDGVQAQTRILFHALRKMGIPTIFFINKIDQNGIDLSTVYQDIKEKLSAEIVIKQKVELHPNMRVMNFTESEQWDTVIEGNDDLLEKYMSGKSLEALELEQEEIRRFQNCSLYPVYHGSAKSNIGIEQLIEVITNKFYSSTYRKKSELCGIVFKIEYSEERQRLAYVRLYGGILHLRDSVRISEKEKIKITEMYTSINGELCKIDKAYSGEIVILQNEFLKLNSVLGDTKLLPQRERIENPLPLLQTTVEPSKPQQREMLLDALLEISDSDPLLQYYVDSTTHEIILSFLGKVQMEVT…
90	GC_00003442	ALL_SPLITS	TAL30550_contigs_db	3581	3	4	2	0	0.85759	0.998437	0.92267	tetO	Tetracycline resistance protein TetO	MKIINIGILAHVDAGKTTLTESLLYTSGAILELGSVDKGTTRTDTMFLERQRGITIQAAVTSFNWNDYKINIVDTPGHTDFITEVYRSLSVLDGAILVISAKDGVQAQTRILFHALQKMNIPTIIFINKIDQYGINLNNIYQNIKEKLSNDIIVMQNVTLTPEISIKNIIDLDEWDPVISKNDKLLKKYIAGEKLTIQELTQEEYRCVKKGSLFPIYHGSAKNNIGTQQLIEAISNLFCPEMNKNYSELCGRVFKIEYTDHKQRLVYLRLYSGTLHLRDTIVLSEKKKVKLTEIYIPSNGEMIQTEIVCSGDIFIIPNNTLRLNDIIGNEKILPCNVWNDKPVPMLRTRIEPIKIEEREKLLDALTEIADTDPLLRYCVDTITHEIVISFLGTVQLEVI…
91	GC_00003442	ALL_SPLITS	TAL30574_contigs_db	3605	3	4	2	0	0.85759	0.998437	0.92267	tetM	Tetracycline resistance protein TetM from transposon TnFO1	MKIINIGVLAHVDAGKTTLTESLLYNSGAITELGSVDKGTTRTDNTLLERQRGITIQTGITSFQWENTKVNIIDTPGHMDFLAEVYRSLSVLDGAILLISAKDGVQAQTRILFHALRKMGIPTIFFINKIDQNGIDLSTVYQDIKEKLSAEIVIKQKVELYPNVCVTNFTESEQWDTVIEGNDDLLEKYMSGKSLEALELEQEESIRFQNCSLFPLYHGSAKSNIGIDNLIEVITNKFYSSTHRGPSELCGNVFKIEYTKKRQRLAYIRLYSGVLHLRDSVRVSEKEKIKVTEMYTSINGELCKIDRAYSGEIVILQNEFLKLNSVLGDTKLLPQRKKIENPHPLLQTTVEPSKPEQREMLLDALLEISDSDPLLRYYVDSTTHEIILSFLGKVQMEVI…
92	GC_00003443	ALL_SPLITS	TAL30550_contigs_db	2099	2	4	2	0	0.71635	0.688466	0.702132	traG	Conjugal transfer protein TraG	----------------------------------------------------------------MVGISDIGTLSYIPSLNPRDLLVGISVAGLVKLIVYSKGKNKKKYRQGKEYGSARWGESKDIAPYIDPKFENNVLITNTERLTMNSRPKNPKYARNKNVLVIGGSGSGKTRFYVKPNLMQMHSSYVVTDPKGTLVLECGKMLYE---------------------NGYDIKILNTINFKKSMKYNPFAYLRSEKDILKLVQTIIANTKGDGEKAGEDFWVKAEKLYYTALIGYIYYEAPEEEKNFKTLLDMIDASEVREDDETYMNPIDRLFEALEKKDPSHFAVKQYKKYKLAAGKTAKSILISCGARLAPFDIRELRELMSEDELELDKIGDR…
93	GC_00003443	ALL_SPLITS	TAL30550_contigs_db	3587	2	4	2	0	0.71635	0.688466	0.702132	None	None	----------------------------------------------------------------MVGISDIGTLSYIPSLNPRDLLVGISVAAMLKLIVYSKGKNKKKYRQGKEYGSARWGESKDIAPYIDPKFENNVLITNTERLTMNSRPKNPKYARNKNVLVIGGSGSGKTRFYVKPNLMQMHSSYVVTDPKGTLVLECGKMLYE---------------------NGYDIKILNTINFKKSMKYNPFAYLRSEKDILKLVQTIIANTKGDGEKAGEDFWVKAEKLYYTALIGYIYYEAPEEEKNFKTLLDMIDASEVREDDETYMNPIDRLFEALEKKDPSHFAVKQYKKYKLAAGKTAKSILISCGARLAPFDIRELRELMSEDELELDKIGDR…
94	GC_00003443	ALL_SPLITS	TAL30574_contigs_db	251	2	4	2	0	0.71635	0.688466	0.702132	None	None	------------------------------------------------------------------------------------------------------------------------------------------------------------------------------------------------------------------------------------------------------------------------------------------------------------------------------------------------------------------------------------------------------MELDTLGDR…
95	GC_00003443	ALL_SPLITS	TAL30574_contigs_db	293	2	4	2	0	0.71635	0.688466	0.702132	None	None	VRKLTAGGMTNKLKAKARVTLSALDMKKLILTNLPYLFIFLLADRASCLYRASPGADMGNKLLYAMEHADRILTGFLPSLYYMDVLVGAGIAAVVKILVWQKQADAKKLRKGVEYGSARWGTAEDIKPFMADDFWMNIPLTATESITMESRPKNPKFARNKNICVIGGSGSGKTRFFVKVSIMMMNCSMVITDPKGTLIEECGKMLAKGPPKRDKHGNVVKDKSGKVVHEPYVIKVLNTINFSKSLHYNPFAYLKSEKDILKLVTVIIANTKGEGEKATEDFWVKAEKLLYTALIALIWYEGDEDEKNMNTLIDLLNESETREDDENYKNPVDMLFEDLEKRNPEHFAVRQYKKYKLAAGKTAKSILISCGARLAPFDIAELREIMSYDEMELDKVGDR…
96	GC_00003444	ALL_SPLITS	TAL28131_contigs_db	3590	3	4	2	0	0.748286	0.941992	0.83404	None	None	LAIDKSYYTIITDVGKAKIANASVTGNKVGFVKIQLGDGGGSEYTPTENQTALKNVVWEGNIGNTTTDETAPNCIILESLIPSSVGGFMIREIGYLDDENNLIAISKYKECYKPSIEQGAVVDMKVKTVLIVSNVNNIELKIDPTIIFATLKDIQELDTKIDTTKTELTNSIETAKTELSNKIGDTTQLKTIDKTSLVGALNEVKTSVDSIETTAEKTSIKDTDNLFESDNVEGALKELAENYNTLSEKQNNLETEVNGQRAKGI-TIANNLIDMI
97	GC_00003444	ALL_SPLITS	TAL29600_contigs_db	3726	3	4	2	0	0.748286	0.941992	0.83404	None	None	LA-EQKYYTLLTTIGKASIANATALGNKVDLVKLQLGDGAGAEYNPTEEQTSLKNVVWEGSINNVKIDEENPNWIVIETVIPGSVGGFMIREVGIFDSKEQLIAVSKYPETYKPTADSGSVKDLVIKIILVVSNTSSVNLKVDPTVILATLKDIQDLDTKIDTTKTELTSNIETAKTELNTRIGDTTQLTTTDKTNIVSALNEVKSSVDSIETTAEKTSIKDADNLFESGNVEGALKEVMQ--------------EVKGNRSSIISTVNNNLIPM-
98	GC_00003444	ALL_SPLITS	TAL29600_contigs_db	2083	3	4	2	0	0.748286	0.941992	0.83404	None	None	LA-EQQYFTLVTDVGKAAIANASITGEKVDFAKIKVGDGGGSSYTPTESQTALKNVVWESTLEHAQSDKDNPNWVVIQKFIPGDVGGFEIREVGLFDSKDQLLAISSYPTTYKPTVDSGTVKELLIKVILVVSNVANINLKVDPTVILATLKDIQELDTKIDTTKTELTSNIETAKTEIDEKIGDTTQLTTTDKTSLVGALNEVKTSVDSIETTAEKTSYNNATSNLTATTVQGAIDEVVK--------------KIENFNEVNI-SIQNDMLPI-
99	GC_00003444	ALL_SPLITS	TAL30574_contigs_db	1052	3	4	2	0	0.748286	0.941992	0.83404	None	None	LATDKSYYTILTDIGKAKIANASLVGEKVDFVKIQLGDGGGNEYNPTEEQTALKNVVWEGKVGNVKTDENMTNCLILESLIPASAGGFVVREIGYLDTEGNLLAISKYRSAYKPKVEDGAVIDMKVKTIFVVSNVNNIELKIDPTIIFATLKDLQDLDSKIDTTKTELTSNIETAKTELNTRIGDTTQLTTTDKTNIVSALNEVKSSVDSIETTAEKTSIKDADNLFESGNVEGALKEVMQ--------------EVKGNRSSIISTVNNNLIPM-
100	GC_00003445	ALL_SPLITS	TAL29600_contigs_db	269	3	3	1	0	1	1	1	ftsK	DNA translocase FtsK	MKQRGKRIRPSGKDLVFHFTIASLLPVFLLVVGLFHVKTIQQINWQDFNLSQADKIDIPYLIISFSVAILICLLVAFVFKRVRYDTVKQLYHRQKLAKMILENKWYESEQVKTEGFFKDSAGRTKEKITYFPKMYYRLKNGLIQIRVEITLGKYQDQLLHLEKKLESGLYCELTDKELKDSYVEYTLLYDTIASRISIDEVEAKDGKLRLMKNVWWEYDKLPHMLIAGGTGGGKTYFILTLIEALLHTDSKLYILDPKNADLADLGSVMANVYYRKEDLLSCIETFYEEMMKRSEEMKQMKNYKTGKNYAYLGLPAHFLIFDEYVAFMEMLGTKENTAVMNKLKQIVMLGRQAGFFLILACQRPDAKYLGDGIRDQFNFRVALGRMSEMGYGMMFGSDV…
101	GC_00003445	ALL_SPLITS	TAL30550_contigs_db	76	3	3	1	0	1	1	1	ftsK	DNA translocase FtsK	MKQRGKRIRPSGKDLVFHFTIASLLPVFLLVVGLFHVKTIQQINWQDFNLSQADKIDIPYLIISFSVAILICLLVAFVFKRVRYDTVKQLYHRQKLAKMILENKWYESEQVKTEGFFKDSAGRTKEKITYFPKMYYRLKNGLIQIRVEITLGKYQDQLLHLEKKLESGLYCELTDKELKDSYVEYTLLYDTIASRISIDEVEAKDGKLRLMKNVWWEYDKLPHMLIAGGTGGGKTYFILTLIEALLHTDSKLYILDPKNADLADLGSVMANVYYRKEDLLSCIETFYEEMMKRSEEMKQMKNYKTGKNYAYLGLPAHFLIFDEYVAFMEMLGTKENTAVMNKLKQIVMLGRQAGFFLILACQRPDAKYLGDGIRDQFNFRVALGRMSEMGYGMMFGSDV…
102	GC_00003445	ALL_SPLITS	TAL30574_contigs_db	3614	3	3	1	0	1	1	1	ftsK	DNA translocase FtsK	MKQRGKRIRPSGKDLVFHFTIASLLPVFLLVVGLFHVKTIQQINWQDFNLSQADKIDIPYLIISFSVAILICLLVAFVFKRVRYDTVKQLYHRQKLAKMILENKWYESEQVKTEGFFKDSAGRTKEKITYFPKMYYRLKNGLIQIRVEITLGKYQDQLLHLEKKLESGLYCELTDKELKDSYVEYTLLYDTIASRISIDEVEAKDGKLRLMKNVWWEYDKLPHMLIAGGTGGGKTYFILTLIEALLHTDSKLYILDPKNADLADLGSVMANVYYRKEDLLSCIETFYEEMMKRSEEMKQMKNYKTGKNYAYLGLPAHFLIFDEYVAFMEMLGTKENTAVMNKLKQIVMLGRQAGFFLILACQRPDAKYLGDGIRDQFNFRVALGRMSEMGYGMMFGSDV…
103	GC_00003446	ALL_SPLITS	TAL28131_contigs_db	3126	3	3	1	0	1	1	1	None	None	MTNKEMCKLKNINEREVYKEFGKEICGSCINDKGDCESKDCDTAYKNWLEKDAER
104	GC_00003446	ALL_SPLITS	TAL29600_contigs_db	3754	3	3	1	0	1	1	1	None	None	MTNKEMCKLKNINEREVYKEFGKEICGSCINDKGDCESKDCDTAYKNWLEKDAER
105	GC_00003446	ALL_SPLITS	TAL30574_contigs_db	1094	3	3	1	0	1	1	1	None	None	MTNKEMCKLKNINEREVYKEFGKEICGSCINDKGDCESKDCDTAYKNWLEKDAER
106	GC_00003447	ALL_SPLITS	TAL29600_contigs_db	264	3	3	1	0	1	1	1	None	None	MAYPIKYIENNLVWNKDGECYAYYELVPYNYSFLSPEQKIQVHDSFRQLIAQNRDGKIHALQISTESSIRSAQERSKNEVTGKLKAVAYDKIDQQTDALISMIGENQVNYRFFIGFKLLLNDQEFSMKSLTVEAKNALSDFVYDVNHKLMGDFVSMSNDEILRFQKMEKLLENKISRRFKIRRLDKDDFGYLIEHLYGQTGTAYEEYEYHLSKKKLDNETLIKYYDLIKPTRCLVEEKQRYLKIQQEDETVYVAYFTINSIVGELDFPSSEIFYYQQQQFTFPIDTSMNVEIVANRKALSTVRNKKKELKDLDNHAWQSDNETSSNVAEALESVNELETNLDQSKESMYKLSYVVRVSANDLDELKRRCNEVKDFYDDLSVKLVRPFGDMLGLHEEFLP…
107	GC_00003447	ALL_SPLITS	TAL30550_contigs_db	81	3	3	1	0	1	1	1	None	None	MAYPIKYIENNLVWNKDGECYAYYELVPYNYSFLSPEQKIQVHDSFRQLIAQNRDGKIHALQISTESSIRSAQERSKNEVTGKLKAVAYDKIDQQTDALISMIGENQVNYRFFIGFKLLLNDQEFSMKSLTVEAKNALSDFVYDVNHKLMGDFVSMSNDEILRFQKMEKLLENKISRRFKIRRLDKDDFGYLIEHLYGQTGTAYEEYEYHLSKKKLDNETLIKYYDLIKPTRCLVEEKQRYLKIQQEDETVYVAYFTINSIVGELDFPSSEIFYYQQQQFTFPIDTSMNVEIVANRKALSTVRNKKKELKDLDNHAWQSDNETSSNVAEALESVNELETNLDQSKESMYKLSYVVRVSANDLDELKRRCNEVKDFYDDLSVKLVRPFGDMLGLHEEFLP…
108	GC_00003447	ALL_SPLITS	TAL30574_contigs_db	3609	3	3	1	0	1	1	1	None	None	MAYPIKYIENNLVWNKDGECYAYYELVPYNYSFLSPEQKIQVHDSFRQLIAQNRDGKIHALQISTESSIRSAQERSKNEVTGKLKAVAYDKIDQQTDALISMIGENQVNYRFFIGFKLLLNDQEFSMKSLTVEAKNALSDFVYDVNHKLMGDFVSMSNDEILRFQKMEKLLENKISRRFKIRRLDKDDFGYLIEHLYGQTGTAYEEYEYHLSKKKLDNETLIKYYDLIKPTRCLVEEKQRYLKIQQEDETVYVAYFTINSIVGELDFPSSEIFYYQQQQFTFPIDTSMNVEIVANRKALSTVRNKKKELKDLDNHAWQSDNETSSNVAEALESVNELETNLDQSKESMYKLSYVVRVSANDLDELKRRCNEVKDFYDDLSVKLVRPFGDMLGLHEEFLP…
109	GC_00003448	ALL_SPLITS	TAL29600_contigs_db	257	3	3	1	0	1	1	1	None	None	MKPSSFQTTIENQFDYICKRAMEDERKNYMLYLSRIAKREVSFSDVGDYLVSQFATTDNYSTDFQIFTLNGLSVGVENDLLSEALRELPDKKREILLLFYFMDMSDSEIADLLKLNRSTVYRHRTSGLALIKKFMEEFEE
110	GC_00003448	ALL_SPLITS	TAL30550_contigs_db	88	3	3	1	0	1	1	1	None	None	MKPSSFQTTIENQFDYICKRAMEDERKNYMLYLSRIAKREVSFSDVGDYLVSQFATTDNYSTDFQIFTLNGLSVGVENDLLSEALRELPDKKREILLLFYFMDMSDSEIADLLKLNRSTVYRHRTSGLALIKKFMEEFEE
111	GC_00003448	ALL_SPLITS	TAL30574_contigs_db	3603	3	3	1	0	1	1	1	None	None	MKPSSFQTTIENQFDYICKRAMEDERKNYMLYLSRIAKREVSFSDVGDYLVSQFATTDNYSTDFQIFTLNGLSVGVENDLLSEALRELPDKKREILLLFYFMDMSDSEIADLLKLNRSTVYRHRTSGLALIKKFMEEFEE
112	GC_00003449	ALL_SPLITS	TAL28131_contigs_db	3128	3	3	1	0	1	1	1	None	None	MSLIKYRGYDFENEKWIYSNTIKWSDAECSCCIYANKDDCYPTSCVTGCEKWLDMEVEL
113	GC_00003449	ALL_SPLITS	TAL29600_contigs_db	3135	3	3	1	0	1	1	1	None	None	MSLIKYRGYDFENEKWIYSNTIKWSDAECSCCIYANKDDCYPTSCVTGCEKWLDMEVEL
114	GC_00003449	ALL_SPLITS	TAL30574_contigs_db	1096	3	3	1	0	1	1	1	None	None	MSLIKYRGYDFENEKWIYSNTIKWSDAECSCCIYANKDDCYPTSCVTGCEKWLDMEVEL
115	GC_00003450	ALL_SPLITS	TAL29600_contigs_db	270	3	3	1	0	1	1	1	None	None	MRLANGIVLDKDTTFGELKFSALRREVRIQNEDGSVSDEIKERTYDLKSKGQGRMIQVSIPASVPLKEFDYNARVELINPIADTVATATYQGADVDWYIKADDIVLTKDSSSFKAQPQAKKEPTQDK
116	GC_00003450	ALL_SPLITS	TAL30550_contigs_db	75	3	3	1	0	1	1	1	None	None	MRLANGIVLDKDTTFGELKFSALRREVRIQNEDGSVSDEIKERTYDLKSKGQGRMIQVSIPASVPLKEFDYNARVELINPIADTVATATYQGADVDWYIKADDIVLTKDSSSFKAQPQAKKEPTQDK
117	GC_00003450	ALL_SPLITS	TAL30574_contigs_db	3615	3	3	1	0	1	1	1	None	None	MRLANGIVLDKDTTFGELKFSALRREVRIQNEDGSVSDEIKERTYDLKSKGQGRMIQVSIPASVPLKEFDYNARVELINPIADTVATATYQGADVDWYIKADDIVLTKDSSSFKAQPQAKKEPTQDK
118	GC_00003451	ALL_SPLITS	TAL29600_contigs_db	2595	3	3	1	0	1	1	1	None	None	MSDISGPNLYQDVGPTGPTGPTGATGPTGPTGPRGATGATGANGITGPTGNTGATGANGITGPTGNMGATGPNGATGSTGPTGATGATGANGITGPTGNTGATGANGITGPTGNKGATGANGITGSTGPTGNTGATGANGITGPTGNTGATGATGPTGLTGATGATGANGITGPTGNTGATGANGVTGSTGPTGSTGATGPTGAVGATGANGVTGATGPIGATGPTGADGEVGPTGAVGATGPDGVIGPTGPTGATGATGANGLVGPTGPTGATGANGLVGPTGPTGATGVAGAIGPTGTVGATGPTGADGAVGPTGATGATGANGATGPTGAVGATGATGVAGPIGPTGPTGANGVAGATGATGATGANGATGPTGAVGATGANGVAGPIGPTGPTGA…
119	GC_00003451	ALL_SPLITS	TAL29996_contigs_db	1482	3	3	1	0	1	1	1	None	None	MSDISGPNLYQDVGPTGPTGPTGATGPTGPTGPRGATGATGANGITGPTGNTGATGANGITGPTGNMGATGPNGATGSTGPTGATGATGANGITGPTGNTGATGANGITGPTGNKGATGANGITGSTGPTGNTGATGANGITGPTGNTGATGATGPTGLTGATGATGANGITGPTGNTGATGANGVTGSTGPTGSTGATGPTGAVGATGANGVTGATGPIGATGPTGADGEVGPTGAVGATGPDGVIGPTGPTGATGATGANGLVGPTGPTGATGANGLVGPTGPTGATGVAGAIGPTGTVGATGPTGADGAVGPTGATGATGANGATGPTGAVGATGATGVAGPIGPTGPTGANGVAGATGATGATGANGATGPTGAVGATGANGVAGPIGPTGPTGA…
120	GC_00003451	ALL_SPLITS	TAL30574_contigs_db	1513	3	3	1	0	1	1	1	None	None	MSDISGPNLYQDVGPTGPTGPTGATGPTGPTGPRGATGATGANGITGPTGNTGATGANGITGPTGNMGATGPNGATGSTGPTGATGATGANGITGPTGNTGATGANGITGPTGNKGATGANGITGSTGPTGNTGATGANGITGPTGNTGATGATGPTGLTGATGATGANGITGPTGNTGATGANGVTGSTGPTGSTGATGPTGAVGATGANGVTGATGPIGATGPTGADGEVGPTGAVGATGPDGVIGPTGPTGATGATGANGLVGPTGPTGATGANGLVGPTGPTGATGVAGAIGPTGTVGATGPTGADGAVGPTGATGATGANGATGPTGAVGATGATGVAGPIGPTGPTGANGVAGATGATGATGANGATGPTGAVGATGANGVAGPIGPTGPTGA…
121	GC_00003452	ALL_SPLITS	TAL28131_contigs_db	3129	3	3	1	0	1	1	1	None	None	MVLANVEQVIKLVEKILNKKKCSVNKAIDIAIKILSKYECEGMIRNEFN
122	GC_00003452	ALL_SPLITS	TAL29600_contigs_db	3134	3	3	1	0	1	1	1	None	None	MVLANVEQVIKLVEKILNKKKCSVNKAIDIAIKILSKYECEGMIRNEFN
123	GC_00003452	ALL_SPLITS	TAL30574_contigs_db	1097	3	3	1	0	1	1	1	None	None	MVLANVEQVIKLVEKILNKKKCSVNKAIDIAIKILSKYECEGMIRNEFN
124	GC_00003453	ALL_SPLITS	TAL29600_contigs_db	259	3	3	1	0	1	1	1	None	None	MRKKEDKYDFRAFGLAIKEARLKRGLTREQVGALIEIDPRYLTNIENKGQHPSIQVLYDLVSLLHVSVDEFFLPANNLVKSTRRLQIEKYMDSFTDKELSLMESLASGINEARNIED
125	GC_00003453	ALL_SPLITS	TAL30550_contigs_db	86	3	3	1	0	1	1	1	None	None	MRKKEDKYDFRAFGLAIKEARLKRGLTREQVGALIEIDPRYLTNIENKGQHPSIQVLYDLVSLLHVSVDEFFLPANNLVKSTRRLQIEKYMDSFTDKELSLMESLASGINEARNIED
126	GC_00003453	ALL_SPLITS	TAL30574_contigs_db	3604	3	3	1	0	1	1	1	None	None	MRKKEDKYDFRAFGLAIKEARLKRGLTREQVGALIEIDPRYLTNIENKGQHPSIQVLYDLVSLLHVSVDEFFLPANNLVKSTRRLQIEKYMDSFTDKELSLMESLASGINEARNIED
127	GC_00003454	ALL_SPLITS	TAL28131_contigs_db	3125	3	3	1	0	1	1	1	prfA_2	Peptide chain release factor 1	MANIYCENYNCENYFEHMCMLERIEINNLKVCESYIEGKNELYKLENGYTIHPKDLKMAKSKDYSVEVTHIPTGITVKCRSTNSILKNKNKCLEVLEEELTKINSHLELEDLR
128	GC_00003454	ALL_SPLITS	TAL29600_contigs_db	3755	3	3	1	0	1	1	1	prfA_2	Peptide chain release factor 1	MANIYCENYNCENYFEHMCMLERIEINNLKVCESYIEGKNELYKLENGYTIHPKDLKMAKSKDYSVEVTHIPTGITVKCRSTNSILKNKNKCLEVLEEELTKINSHLELEDLR
129	GC_00003454	ALL_SPLITS	TAL30574_contigs_db	1093	3	3	1	0	1	1	1	prfA_1	Peptide chain release factor 1	MANIYCENYNCENYFEHMCMLERIEINNLKVCESYIEGKNELYKLENGYTIHPKDLKMAKSKDYSVEVTHIPTGITVKCRSTNSILKNKNKCLEVLEEELTKINSHLELEDLR
130	GC_00003455	ALL_SPLITS	TAL29600_contigs_db	268	3	3	1	0	1	1	1	None	None	LEGFLLNEQTWLQHLKEKRLAYGLSQNRLAVATGITRQYLSDIETGKVKPSEDLQQSLWEALERFNPDAPLEMLFDYVRIRFPTTDVQQVVENILQLKLSYFLHEDYGFYSYSEHYALGDIFVLCSHELDKGVLVELKGRGCRQFESYLLAQQRSWYEFFMDVLVAGGVMKRLDLAINDKTGILNIPVLTEKCQQEECISVFRSFKSYRSGELVRKEEKECMGNTLYIGSLQSEVYFCIYEKDYEQYKKNDIPIEDAEVKNRFEIRLKNERAYYAVRDLLVYDNPEHTAFKIINRYIRFVDKDDSKPRSDWKLNEEWAWFIGNNRERLKLTTKPEPYSFQRTLNWLSHQVAPTLKVAIKLDEINQTQVVKDILDHAKLTDRHKQILKQQSVKEQDVITT…
131	GC_00003455	ALL_SPLITS	TAL30550_contigs_db	77	3	3	1	0	1	1	1	None	None	LEGFLLNEQTWLQHLKEKRLAYGLSQNRLAVATGITRQYLSDIETGKVKPSEDLQQSLWEALERFNPDAPLEMLFDYVRIRFPTTDVQQVVENILQLKLSYFLHEDYGFYSYSEHYALGDIFVLCSHELDKGVLVELKGRGCRQFESYLLAQQRSWYEFFMDVLVAGGVMKRLDLAINDKTGILNIPVLTEKCQQEECISVFRSFKSYRSGELVRKEEKECMGNTLYIGSLQSEVYFCIYEKDYEQYKKNDIPIEDAEVKNRFEIRLKNERAYYAVRDLLVYDNPEHTAFKIINRYIRFVDKDDSKPRSDWKLNEEWAWFIGNNRERLKLTTKPEPYSFQRTLNWLSHQVAPTLKVAIKLDEINQTQVVKDILDHAKLTDRHKQILKQQSVKEQDVITT…
132	GC_00003455	ALL_SPLITS	TAL30574_contigs_db	3613	3	3	1	0	1	1	1	None	None	LEGFLLNEQTWLQHLKEKRLAYGLSQNRLAVATGITRQYLSDIETGKVKPSEDLQQSLWEALERFNPDAPLEMLFDYVRIRFPTTDVQQVVENILQLKLSYFLHEDYGFYSYSEHYALGDIFVLCSHELDKGVLVELKGRGCRQFESYLLAQQRSWYEFFMDVLVAGGVMKRLDLAINDKTGILNIPVLTEKCQQEECISVFRSFKSYRSGELVRKEEKECMGNTLYIGSLQSEVYFCIYEKDYEQYKKNDIPIEDAEVKNRFEIRLKNERAYYAVRDLLVYDNPEHTAFKIINRYIRFVDKDDSKPRSDWKLNEEWAWFIGNNRERLKLTTKPEPYSFQRTLNWLSHQVAPTLKVAIKLDEINQTQVVKDILDHAKLTDRHKQILKQQSVKEQDVITT…
133	GC_00003456	ALL_SPLITS	TAL29600_contigs_db	267	3	3	1	0	1	1	1	None	None	MNFGQNLYNWFLSNAQSLVLLAIVVIGLYLGFKREFSKLIGFLIIAIIAVGLVFNAAGVKDILLELFNRIIGA
134	GC_00003456	ALL_SPLITS	TAL30550_contigs_db	78	3	3	1	0	1	1	1	None	None	MNFGQNLYNWFLSNAQSLVLLAIVVIGLYLGFKREFSKLIGFLIIAIIAVGLVFNAAGVKDILLELFNRIIGA
135	GC_00003456	ALL_SPLITS	TAL30574_contigs_db	3612	3	3	1	0	1	1	1	None	None	MNFGQNLYNWFLSNAQSLVLLAIVVIGLYLGFKREFSKLIGFLIIAIIAVGLVFNAAGVKDILLELFNRIIGA
136	GC_00003457	ALL_SPLITS	TAL28131_contigs_db	3472	3	3	1	0	1	1	1	None	None	MSNFIHSTIITLMSNFIHSIIVILMGNFIHSTIITLMSNFIHSIIVILMGNFIYSTIITLMSNLIHSIIVILMGNFIYSIIVTLISNHNFYIILDTYSNKKSFSDT
137	GC_00003457	ALL_SPLITS	TAL29996_contigs_db	3326	3	3	1	0	1	1	1	None	None	MSNFIHSTIITLMSNFIHSIIVILMGNFIHSTIITLMSNFIHSIIVILMGNFIYSTIITLMSNLIHSIIVILMGNFIYSIIVTLISNHNFYIILDTYSNKKSFSDT
138	GC_00003457	ALL_SPLITS	TAL30574_contigs_db	3525	3	3	1	0	1	1	1	None	None	MSNFIHSTIITLMSNFIHSIIVILMGNFIHSTIITLMSNFIHSIIVILMGNFIYSTIITLMSNLIHSIIVILMGNFIYSIIVTLISNHNFYIILDTYSNKKSFSDT
139	GC_00003458	ALL_SPLITS	TAL28131_contigs_db	3123	3	3	1	0	1	1	1	None	None	MKVFLVIDGEPVGKERPRFNLATKRTYTPQKTKDYEELIKWLYQSKVRHYFTGYIKMTLRCYYSIAKSNSKKIKEQKRNNVLRPNKKPDIDNVVKIIADSLNEIAYKDDTQIVEVVASKYYSDKPRVEVILEDVI
140	GC_00003458	ALL_SPLITS	TAL29600_contigs_db	3752	3	3	1	0	1	1	1	None	None	MKVFLVIDGEPVGKERPRFNLATKRTYTPQKTKDYEELIKWLYQSKVRHYFTGYIKMTLRCYYSIAKSNSKKIKEQKRNNVLRPNKKPDIDNVVKIIADSLNEIAYKDDTQIVEVVASKYYSDKPRVEVILEDVI
141	GC_00003458	ALL_SPLITS	TAL30574_contigs_db	1092	3	3	1	0	1	1	1	None	None	MKVFLVIDGEPVGKERPRFNLATKRTYTPQKTKDYEELIKWLYQSKVRHYFTGYIKMTLRCYYSIAKSNSKKIKEQKRNNVLRPNKKPDIDNVVKIIADSLNEIAYKDDTQIVEVVASKYYSDKPRVEVILEDVI
142	GC_00003459	ALL_SPLITS	TAL29600_contigs_db	271	3	3	1	0	1	1	1	None	None	MELKFVIPNMEKTFGNLEFAGEDKVVQRRINGRLTVLSRSYNLYSDVQRADDIVVVLPAEAGEKHFGFEERVKLVNPRITAEGYKIGTRGFTNYLLHADDMIKE
143	GC_00003459	ALL_SPLITS	TAL30550_contigs_db	74	3	3	1	0	1	1	1	None	None	MELKFVIPNMEKTFGNLEFAGEDKVVQRRINGRLTVLSRSYNLYSDVQRADDIVVVLPAEAGEKHFGFEERVKLVNPRITAEGYKIGTRGFTNYLLHADDMIKE
144	GC_00003459	ALL_SPLITS	TAL30574_contigs_db	3616	3	3	1	0	1	1	1	None	None	MELKFVIPNMEKTFGNLEFAGEDKVVQRRINGRLTVLSRSYNLYSDVQRADDIVVVLPAEAGEKHFGFEERVKLVNPRITAEGYKIGTRGFTNYLLHADDMIKE
145	GC_00003460	ALL_SPLITS	TAL29600_contigs_db	256	3	3	1	0	1	1	1	None	None	MKTQYPMIPFPLIVKATDGDTEAINQILHHYRGYITKRSLRLMKDEYGNQSMVVDEVLRGRMETRLITKILSFEIK
146	GC_00003460	ALL_SPLITS	TAL30550_contigs_db	89	3	3	1	0	1	1	1	None	None	MKTQYPMIPFPLIVKATDGDTEAINQILHHYRGYITKRSLRLMKDEYGNQSMVVDEVLRGRMETRLITKILSFEIK
147	GC_00003460	ALL_SPLITS	TAL30574_contigs_db	3602	3	3	1	0	1	1	1	None	None	MKTQYPMIPFPLIVKATDGDTEAINQILHHYRGYITKRSLRLMKDEYGNQSMVVDEVLRGRMETRLITKILSFEIK
148	GC_00003461	ALL_SPLITS	TAL29600_contigs_db	255	3	3	1	0	1	1	1	None	None	MKQTDIPIWERYTLTIEEASKYFRIGENKLRRLAEENKNANWLIMNGNRIQIKRKQFEKIIDTLDAI
149	GC_00003461	ALL_SPLITS	TAL30550_contigs_db	90	3	3	1	0	1	1	1	None	None	MKQTDIPIWERYTLTIEEASKYFRIGENKLRRLAEENKNANWLIMNGNRIQIKRKQFEKIIDTLDAI
150	GC_00003461	ALL_SPLITS	TAL30574_contigs_db	3601	3	3	1	0	1	1	1	None	None	MKQTDIPIWERYTLTIEEASKYFRIGENKLRRLAEENKNANWLIMNGNRIQIKRKQFEKIIDTLDAI
151	GC_00003462	ALL_SPLITS	TAL28131_contigs_db	210	3	3	1	0	1	1	1	None	None	MVDFKHKDKIIIRSLYYIHYFHIDFQMLKYLIRVVNKQEKAVNLL
152	GC_00003462	ALL_SPLITS	TAL29600_contigs_db	210	3	3	1	0	1	1	1	None	None	MVDFKHKDKIIIRSLYYIHYFHIDFQMLKYLIRVVNKQEKAVNLL
153	GC_00003462	ALL_SPLITS	TAL29996_contigs_db	210	3	3	1	0	1	1	1	None	None	MVDFKHKDKIIIRSLYYIHYFHIDFQMLKYLIRVVNKQEKAVNLL
154	GC_00003463	ALL_SPLITS	TAL29600_contigs_db	266	3	3	1	0	1	1	1	None	None	MDDMQVYIANLGKYNEGELVGAWFTFPIDFEEVKEKIGLNDEYEEYAIHDYELPFTVDEYTSIGELNRLWEMVSELPEELQSELSALLTHFSSIEELSEHQEDIIIHSDCDDMYDVARYYIEETGALGEVPASLQNYIDYQAYGRDLDLSGTFISTNHGIFEIVY
155	GC_00003463	ALL_SPLITS	TAL30550_contigs_db	79	3	3	1	0	1	1	1	None	None	MDDMQVYIANLGKYNEGELVGAWFTFPIDFEEVKEKIGLNDEYEEYAIHDYELPFTVDEYTSIGELNRLWEMVSELPEELQSELSALLTHFSSIEELSEHQEDIIIHSDCDDMYDVARYYIEETGALGEVPASLQNYIDYQAYGRDLDLSGTFISTNHGIFEIVY
156	GC_00003463	ALL_SPLITS	TAL30574_contigs_db	3611	3	3	1	0	1	1	1	None	None	MDDMQVYIANLGKYNEGELVGAWFTFPIDFEEVKEKIGLNDEYEEYAIHDYELPFTVDEYTSIGELNRLWEMVSELPEELQSELSALLTHFSSIEELSEHQEDIIIHSDCDDMYDVARYYIEETGALGEVPASLQNYIDYQAYGRDLDLSGTFISTNHGIFEIVY
157	GC_00003464	ALL_SPLITS	TAL29600_contigs_db	3342	3	3	1	0	1	1	1	None	None	MRDSAKSVLLLGILFLMISLENDLDGIVSFSGLLAVMSILMSY
158	GC_00003464	ALL_SPLITS	TAL30550_contigs_db	3327	3	3	1	0	1	1	1	None	None	MRDSAKSVLLLGILFLMISLENDLDGIVSFSGLLAVMSILMSY
159	GC_00003464	ALL_SPLITS	TAL30574_contigs_db	3313	3	3	1	0	1	1	1	None	None	MRDSAKSVLLLGILFLMISLENDLDGIVSFSGLLAVMSILMSY
160	GC_00003465	ALL_SPLITS	TAL28131_contigs_db	3099	2	3	2	0	0.894587	0.987396	0.938703	xkdM_3	Phage-like element PBSX protein XkdM	MAQQI--KARDTISASKAECFVTIKGKRYNFMQAINLEAKMEKNKSEIPILGSTTKGNKSTGSKYSGNATFYYNTSIFRELLYEYKETGEDIYFDIQITNEDPTSSVGRQTIILEDCNMDSGIIAKFDADGEYLDEDMDFTFENWKLVEKFNIANGME
161	GC_00003465	ALL_SPLITS	TAL28131_contigs_db	2975	2	3	2	0	0.894587	0.987396	0.938703	xkdM_2	Phage-like element PBSX protein XkdM	MSKNVTMNVRDAISASEAECFVTIEGKRYNFMSAINLEAKMEKTKSEIPILGRTTKGNKTTGSKITGSATFHFNTSIFRELLYRYKETGEDIYFDIQVTTEDPTSSVGRQTVILKDCNMDSGIITKFDADGEYLDEDMDFTCEDWELVEKFNLISGTI
162	GC_00003465	ALL_SPLITS	TAL30574_contigs_db	1066	2	3	2	0	0.894587	0.987396	0.938703	xkdM_1	Phage-like element PBSX protein XkdM	MAQQI--KARDTISASKAECFVTIKGKRYNFMQAINLEAKMEKNKSEIPILGSTTKGNKSTGSKYSGNATFYYNTSIFRELLYEYKETGEDIYFDIQITNEDPTSSVGRQTIILEDCNMDSGIIAKFDADGEYLDEDMDFTFENWKLVEKFNIANGME
163	GC_00003466	ALL_SPLITS	TAL28131_contigs_db	3130	3	3	1	0	0.919771	0.994302	0.955585	None	None	MAKIWMDAGELLEKTIDIEDMFGCNLSKMRNKSKQKGLVGRTNSKGQGRKSKKVECTNIITGESKIFVSAVEASKYLYFTELHITRLARTGKTTKNGWKVRYIQEVSDGISKCGTSN
164	GC_00003466	ALL_SPLITS	TAL29600_contigs_db	3133	3	3	1	0	0.919771	0.994302	0.955585	None	None	MAKVWVDAGTFLERTKDIGDI-ECNLREMINKNKQKNLIGRINSKGQGRKSKKVECTNIITGESKIFVSAVEASKYLYFTELHITRLARTGKTTKNGWKVRYIQEVTDGISKCGASN
165	GC_00003466	ALL_SPLITS	TAL30574_contigs_db	1098	3	3	1	0	0.919771	0.994302	0.955585	None	None	MAKIWMDAGELLEKTIDIEDMFGCNLSKMRNKSKQKGLVGRTNSKGQGRKSKKVECTNIITGESKIFVSAVEASKYLYFTELHITRLARTGKTTKNGWKVRYIQEVSDGISKCGTSN
166	GC_00003467	ALL_SPLITS	TAL29600_contigs_db	261	3	3	1	0	0.932462	0.987201	0.959051	None	None	MRKEDSMMKFRKNQNKEKQIPKEKKPRIYKVNPRKKVVIGLWVLLGLSFSFAIFKHFTAVDTHTIHETTIIKKEYVDTHNVENFVENFAKVYYSWELNDQSIDNRMENLKAYLTEELQALNIDTVRKDIPVSSSVRGVQIWMVKADGENQFDVTYSVDQLITEGENIKTVHSAYEVTVYVDGSGNMVLTKNPTITSIPKKSDYKPKVIESDGTVDSIMTNEIIEFLTTFFKLYPTATASELSYYVNDGILKSIGKDYIFQELVNPIYNRKDNQVTVSLTVKYLDQQTKATQVSQFDLVLEKVGNNWKIIK
167	GC_00003467	ALL_SPLITS	TAL30550_contigs_db	84	3	3	1	0	0.932462	0.987201	0.959051	None	None	MRKEDSMMKFRKNQNKEKQIPKEKKPRIYKVNPRKKVVIGLWVLLGLSFSFAIFKHFTAVDTHTIHETTIIKKEYVDTHNVENFVENFAKVYYSWELNDQSIDNRMENLKAYLTEELQALNIDTVRKDIPVSSSVRGVQIWMVKADGENQFDVTYSVDQLITEGENIKTVHSAYEVTVYVDGSGNMVLTKNPTITSIPKKSDYKPKVIESDGTVDSIMTNEIIEFLTTFFKLYPTATASELSYYVNDGILKSIGKDYIFQELVNPIYNRKDNQVTVSLTVKYLDQQTKATQVSQFDLVLEKVGNNWKIIK
168	GC_00003467	ALL_SPLITS	TAL30574_contigs_db	3606	3	3	1	0	0.932462	0.987201	0.959051	None	None	------MMKFRKNQNKEKQIPKEKKPRVYKVNPHKKVVIALWVLLGLSFSFAIFKHFTAIDTHTIHETTIIEKEYVDTHHVENFVENFAKVYYSWEQSDKSIDNRMESLKGYLTDELQALNVDTVRKDIPVSSSVRGFQIWTVEPTGDNEFNVTYSVDQLITEGENTKTVHSAYIVSVYVDGSGNMVLVKNPTITNIPKKSSYKPKAIESEGTVDSITTNEINEFLTTFFKLYPTATASELSYYVNDGILKPIGKEYIFQELVNPIHNRKDNQVTVSLTVEYIDQQTKATQVSQFDLVLEKNGSNWKIIE
169	GC_00003468	ALL_SPLITS	TAL28131_contigs_db	3139	3	3	1	0	0.885271	0.956757	0.919627	None	None	#NAME?
170	GC_00003468	ALL_SPLITS	TAL29600_contigs_db	3127	3	3	1	0	0.885271	0.956757	0.919627	None	None	MELLKVNFNLEKLKIGNVVSVSSKRFGFNINCIVVVATEEELNLAYYSKDKGCIEYQALIPEDIRYGDYILERLG
171	GC_00003468	ALL_SPLITS	TAL30574_contigs_db	1106	3	3	1	0	0.885271	0.956757	0.919627	None	None	MELLKVNFNLEKLKIGNVVSVSSKRFGFNINCIVVVATEEELNLAYYSKDKGCIEYQALIPEDIRYGDYILERLG
172	GC_00003469	ALL_SPLITS	TAL29600_contigs_db	265	3	3	1	0	1	0.865911	0.928138	None	None	MGFLKSSIKSVGTLLLADFLFYGVAQSATPIFYERIDYMKKIRSYTSIWSVEKVLYSINDFRLPFPITFTQMTWFVVSLFAVMILGNLPPLSMIEGAFLKYFGIPVAFTWFMSTKTFDGKKPYGFLKSVIAYALRPKLTYAGKKVTLGRNQPQEAITAVRSEFYGISN
173	GC_00003469	ALL_SPLITS	TAL30550_contigs_db	80	3	3	1	0	1	0.865911	0.928138	None	None	MGFLKSSIKSVGTLLLADFLFYGVAQSATPIFYERIDYMKKIRSYTSIWSVEKVLYSINDFRLPFPITFTQMTWFVVSLFAVMILGNLPPLSMIEGAFLKYFGIPVAFTWFMSTKTFDGKKPYGFLKSVIAYALRPKLTYAGKKVTLGRNQPQEAITAVRSEFYGISN
174	GC_00003469	ALL_SPLITS	TAL30574_contigs_db	3610	3	3	1	0	1	0.865911	0.928138	None	None	#NAME?
175	GC_00003470	ALL_SPLITS	TAL28131_contigs_db	3127	3	3	1	0	1	0.952983	0.975925	None	None	MKKYKIKFEEKVTLEHEVIVEIPNEININDICNFIENKCQRVYDIADYIREFNGRQIDFTEDTCGETEMVVESFRKCKE----
176	GC_00003470	ALL_SPLITS	TAL29600_contigs_db	3753	3	3	1	0	1	0.952983	0.975925	None	None	MKKYKIKFEEKVTLEHEVIVEIPNEININDICNFIENKCQRVYDIADYIREFNGRQIDFTEDTCGETEMVVESFRKCKEXAYD
177	GC_00003470	ALL_SPLITS	TAL30574_contigs_db	1095	3	3	1	0	1	0.952983	0.975925	None	None	MKKYKIKFEEKVTLEHEVIVEIPNEININDICNFIENKCQRVYDIADYIREFNGRQIDFTEDTCGETEMVVESFRKCKE----
178	GC_00003471	ALL_SPLITS	TAL29600_contigs_db	262	3	3	1	0	0.96997	1	0.984756	iap_1	putative endopeptidase p60 precursor	MKLKALVIGGSGLFLMVFSLLLFVAILFSDEQDGGFSNIHYGGVNVSAEVLAHKPMVEKYAREYGIEEYVNVLLAIIQVESGGTAEDVMQSSESLGLPPNSLSTEESIKQGVKYFSELLASRDRLGVDLESVIQSYNYGGGFLGYVANRGNKYTFELAQSFSKEYSDGEKVSYPNPIAIPINGGWRYNYGNMFYVQLVTQYLVTTQFNDNTVQAIMDEALKYEGWKYVYGGASPTTSFDCSGLTQWTYGKAGIKLPRTAQQQYDVTQHIPLSEAKAGDLVFFHSTYNAGSYITHIGIYLGDNRMFHAGDPIGYADLTSSYWQQHLVGAGRIKQ
179	GC_00003471	ALL_SPLITS	TAL30550_contigs_db	83	3	3	1	0	0.96997	1	0.984756	iap_1	putative endopeptidase p60 precursor	MKLKALVIGGSGLFLMVFSLLLFVAILFSDEQDGGFSNIHYGGVNVSAEVLAHKPMVEKYAREYGIEEYVNVLLAIIQVESGGTAEDVMQSSESLGLPPNSLSTEESIKQGVKYFSELLASRDRLGVDLESVIQSYNYGGGFLGYVANRGNKYTFELAQSFSKEYSDGEKVSYPNPIAIPINGGWRYNYGNMFYVQLVTQYLVTTQFNDNTVQAIMDEALKYEGWKYVYGGASPTTSFDCSGLTQWTYGKAGIKLPRTAQQQYDVTQHIPLSEAKAGDLVFFHSTYNAGSYITHIGIYLGDNRMFHAGDPIGYADLTSSYWQQHLVGAGRIKQ
180	GC_00003471	ALL_SPLITS	TAL30574_contigs_db	3607	3	3	1	0	0.96997	1	0.984756	iap_2	putative endopeptidase p60 precursor	MKLKTLVIGGSGLFLMVFSLLLFVAILFSDEQDSGISNIHYGGVNVSAEVLAHKPMVEKYAKEYGVEEYVNILLAIIQVESGGTAEDVMQSSESLGLPPNSLSTEESIKQGVKYFSELLASSERLSVDLESVIQSYNYGGGFLGYVANRGNKYTFELAQSFSKEYSGGEKVSYPNPIAIPINGGWRYNYGNMFYVQLVTQYLVTTEFDDDTVQAIMDEALKYEGWRYVYGGASPTTSFDCSGLTQWTYGKAGINLPRTAQQQYDVTQHIPLSEAQAGDLVFFHSTYNAGSYITHVGIYLGNNRMFHAGDPIGYADLTSPYWQQHLVGAGRIKQ
181	GC_00003472	ALL_SPLITS	TAL28131_contigs_db	3638	2	3	2	0	0.871795	0.946801	0.907751	None	None	MIRNSKLSRLISDVSWSEFIRQLKYKANWHGRQIVKVGKFFASSQCERQPQK---
182	GC_00003472	ALL_SPLITS	TAL30574_contigs_db	3697	2	3	2	0	0.871795	0.946801	0.907751	None	None	MIRNSKLSRLISDVSWSEFIRQLKYKANWHGRQIVKVGKFFASSQCERQPQK---
183	GC_00003472	ALL_SPLITS	TAL30574_contigs_db	3694	2	3	2	0	0.871795	0.946801	0.907751	None	None	MIRNRKLSRLISDVSWSEFIRQLEYKANWHGRQIVKVGKFFASSHQKLSEIVYDF
184	GC_00003473	ALL_SPLITS	TAL29600_contigs_db	263	3	3	1	0	0.962605	1	0.980946	None	None	VKPSIVNRIKSNWTLKRLGKVAMTVAFTLVIAIFLLAMLGTVVQAAGLVDDTVNVANEYSRYPLENYQLDFYVDNSWGWLPWNWSDGIGKQVMYGLYAITNFIWTISLYVSNATGYLVQEAYSLDFISATADSIGKNMQTLAGVSANGFSTEGFYVGFLLLLILVLGVYVAYTGLIKRETTKAIHAIMNFVLVFILSASFIAYAPDYIKKINDFSSDISNASLSLGTKIVMPHSDSQGKDSVDLIRDSLFSIQVQQPWLLLQYNSSDIESIGIDRVESLLSTSPDSNNGEDREKIVAEEIEDRSNTNLTITKTINRLGTVFFLFVFNIGISIFVFLLTGIMIFSQVLFIIYAMFLPVSFILSMIPSFDGMSKRAITKLFNTILTRAGITLIITTAFSIS…
185	GC_00003473	ALL_SPLITS	TAL30550_contigs_db	82	3	3	1	0	0.962605	1	0.980946	None	None	VKPSIVNRIKSNWTLKRLGKVAMTVAFTLVIAIFLLAMLGTVVQAAGLVDDTVNVANEYSRYPLENYQLDFYVDNSWGWLPWNWSDGIGKQVMYGLYAITNFIWTISLYVSNATGYLVQEAYSLDFISATADSIGKNMQTLAGVSANGFSTEGFYVGFLLLLILVLGVYVAYTGLIKRETTKAIHAIMNFVLVFILSASFIAYAPDYIKKINDFSSDISNASLSLGTKIVMPHSDSQGKDSVDLIRDSLFSIQVQQPWLLLQYNSSDIESIGIDRVESLLSTSPDSNNGEDREKIVAEEIEDRSNTNLTITKTINRLGTVFFLFVFNIGISIFVFLLTGIMIFSQVLFIIYAMFLPVSFILSMIPSFDGMSKRAITKLFNTILTRAGITLIITTAFSIS…
186	GC_00003473	ALL_SPLITS	TAL30574_contigs_db	3608	3	3	1	0	0.962605	1	0.980946	None	None	VKPSIVNRIKSNWTLKRLGKVAMTVAFTLVIAIFLLAMLGTVVQAAGLVDDTVNVANEYSRYPLENYQLDFYVDNSWGWLPWNWSDGIGKQVMYGLYAITNFIWTISLYVSNATGYLVQEAYSLDFISATADSIGKNMQTLAGVSANGFSTEGFYVGFLLLLILVLGVYVAYTGLIKRETTKAIHAIMNFVLVFILSASFIAYAPDYIKKINDFSSDISNASLSLGTKIVMPHSDSQGKDSVDLIRDSLFSIQVQQPWLLLQYNSSDIESIGIDRVESLLSTSPDSNNGEDREKIVAEEIEDRSNTNLTITKTINRLGTVFFLFVFNIGISIFVFLLTGIMIFSQVLFIIYAMFLPVSFILSMIPSFDGMSKRAITKLFNTILTRAGITLIITTAFSIS…
187	GC_00003474	ALL_SPLITS	TAL28131_contigs_db	3632	3	3	1	0	0.975542	1	0.987619	None	None	MYTFSTSXFLSISFAINKDVSYLLEPFRRVXVAFIVDLIXLAVVLEIELSSPIIIISLGFRRFNSDFTLLGTLFFSTKSIGALYVVASGVDIIPSILTSPFIITTLSEPFFQPSLLILTAVSYLSLPVSSVIGAEVFLKYLFTSFLEVISSIIHSCVTL
188	GC_00003474	ALL_SPLITS	TAL29996_contigs_db	3497	3	3	1	0	0.975542	1	0.987619	None	None	MYTFSTSXFLSISFAINKDVSYLLEPFRRVXLAFTVDLIXLAVVLEIELSSPIIIISLGFRRFNSDFTLLGTLFFSTKSIGALYVVASGVDIIPSILTSPFIITTLSEPFFQPSLLILTAVSYLSLPVSSVIGAEVFLKYLFTSFLEVISSIIHSCVTL
189	GC_00003474	ALL_SPLITS	TAL30574_contigs_db	3691	3	3	1	0	0.975542	1	0.987619	None	None	MYTFSTSXFLSISFAINKDVSYLLEPFRRVXLAFTVDLIXLAVVLEIELSSPIIIISLGFRRFNSDFTLLGTLFFSTKSIGALYVVASGVDIIPSILTSPFIITTLSEPFFQPSLLILTAVSYLSLPVSSVIGAEVFLKYLFTSFLEVISSIIHSCVTL
190	GC_00003475	ALL_SPLITS	TAL29600_contigs_db	3533	1	3	3	0	0.745894	0.966956	0.84216	None	None	MLENIKIILDLEDDKYDSKINLYINKYTNLILDYCNLKELNSALESFIEDKVVVILKETILNKTSDDVSENRGVKSITRGGFSVTYNVSEAKSTNELYSISLNDDDKKILKRFIKTVMW
191	GC_00003475	ALL_SPLITS	TAL29600_contigs_db	3616	1	3	3	0	0.745894	0.966956	0.84216	None	None	MLDNIKLILNLKDDTYDSLIELYIKKYTTLVLAYCNIETLNSTLEGIVEDKVVVKLKETILSNSNAD---NSKISSISRGGYSVNYNVATAKTTDELMEIKLSQKDKNILNNF-RKVKW
192	GC_00003475	ALL_SPLITS	TAL29600_contigs_db	3546	1	3	3	0	0.745894	0.966956	0.84216	None	None	MLDNIKLILNLKDDTYDSLIELYIKKYTTLVLAYCNIETLNPTLENIIEDKVIVKLKETLLSNNSAD---NGKISSVSRGGYSVTYNVATAKTTDELIEIKLSQKDKNILNNF-RKVRW
193	GC_00003476	ALL_SPLITS	TAL29600_contigs_db	3553	1	3	3	0	0.702913	0.773436	0.73649	None	NAD(+)--arginine ADP-ribosyltransferase EFV	--LNNNIEYWKEREKQRLNARLKEEEEVLKELDKQYKIAMKNIEKEIANLFYKYAEQNKLTYAETQKYLTNNEFNTWRMDIKQYIKLIEQTSDERLLLELNTLAMKSRINRLEELFYQISKEINNTFDIQNNRVEKLLEESVKDSYYKSIYETQKHVGVGVSFTKLDREDLKDIITYPWSGKNFSQRIWKNRDLLSEVIKEEITQMVIRGESLKNIANRVSQRMDSSYENAIRLVQTEHGHFMGEADKRAYESQNVDKYQFLATLQGNTCEKCRNVDMKVFLVKDAIETKNYPPMHPRCRCTTIPYFEDEKVGTRTARLPKGKTYEVPSNLSYNEWYKKHVEVAINREKENKNNVIINNIRKDIKDGKYNLNIHNGKQGKHFKDHNNYTEGRSYLTVSK…
194	GC_00003476	ALL_SPLITS	TAL29600_contigs_db	3608	1	3	3	0	0.702913	0.773436	0.73649	None	NAD(+)--arginine ADP-ribosyltransferase EFV	--LNNNIEYWKEREKQRLNARLKDEKKVLKELDKQYKIAMKNIEKEIANLFYKYAKQNKLTYAETQKNLTNNEFKVWRMDIKQYIKLIEQTNDERLLLELNTLAMKSRINRLEELFYQISKEIYNTFDIQNNRVEKLLEESVKDSYYKSIYETQKFVGVGTSFSKLDKETLKDIITYPWSGKNFSQRIWKNRDLLSEVIKEEITQMVIRGESLKKIANRVSEKMDSSYENAIRLVQTEHSHFMSEADKKAYESQGVDKYQFLATLQDNTCKRCRNLDMKVYLVKEAKEGENYPPIHPRCRCTTIPYFKHEKGETRTARLPKGKTYEVSANLTYNEWYKEHV---------------IKNI--EVV----------------------------------…
195	GC_00003476	ALL_SPLITS	TAL29600_contigs_db	3538	1	3	3	0	0.702913	0.773436	0.73649	None	NAD(+)--arginine ADP-ribosyltransferase EFV	MSKKNNIEYWKSREKQRKEAQLKNIKNIKYELQQEYNIALREIENNIARLYSKFSEDNKINYNQAKKLLTGKDYKFWRMDIASYIKKIEKTGDERLLLELNVLAMRSRISRLEELFYQVNKNINNVYLFQHKKVEELLKASIKENYYATIYDVQKYVGTGTTFSKLDNSIIKNILSFPWCGKNYSESIWSNRDKLKDVLKTEMTQMFIRGEGNTAVAKRISDRLNTSFKFAMSLVKTENNYIANEASRRGYEETNVDMYQYLANLADNTCSDCAELDLQEFPIADAVVGENFPPMHTNCNCTTIP-AQVREGATRAARIGNSKTYEVPATMNFKEWAE------------------LNNI--DIK----------------------------------…
196	GC_00003477	ALL_SPLITS	TAL28131_contigs_db	3097	2	3	2	0	0.780061	1	0.876443	None	None	MGDLNAFLSQNAIKVENRKYVASERFIGEDGKPIEWELKAIDSDRDRQLRKDSTIRVPVLNKKGKATGQYTSETDFNAYVLKLCVESILFPDLYNVELQNSYGVMGEKELLTTMLTPGEYTDLSEEIMDINGFDNSFEDKVEEAKN
197	GC_00003477	ALL_SPLITS	TAL28131_contigs_db	2976	2	3	2	0	0.780061	1	0.876443	None	None	MSNLSAFLAQNAIKVDNVKYVASDRFLDEDSKPVEWELRVLSSEEDEALRRKCTKRVKVIGNNGKHTGQYTSEIDYNSYVAELCVASTVFPDLKDVELQNSYGVMGEAQLLKTMLTAGEYVNYTVKVNEVNGFDTTFEDKVEEAKN
198	GC_00003477	ALL_SPLITS	TAL30574_contigs_db	1064	2	3	2	0	0.780061	1	0.876443	None	None	MGDLNAFLSQNAIKVENRKYVASERFIGEDGKAIEWELKAIDSDRDRQLRKDSTIRVPVLNKKGKATGQYTSETDFNTYTLKLCVETVVFPDLHDAELQNSYGVMGAEELLTTMLTPGEYTDLSSEVGEVNGFDRTFEDKVEEAKN
199	GC_00003478	ALL_SPLITS	TAL29600_contigs_db	3547	1	3	3	0	0.73499	0.786657	0.759946	None	None	MFILIKENIERSVEDSFLKDKLIQDGFKLLEDKKNIDIENSTLEELKNLAKENGIEGYSKLKKDELIEKLNNI
200	GC_00003478	ALL_SPLITS	TAL29600_contigs_db	3615	1	3	3	0	0.73499	0.786657	0.759946	None	None	MYRLIRDNIERIVNDTSEKEKLMYNGFKLLEDKKNINIENLGIEELKNLAKENGIEGYSKLKKDELIEKLNSI
201	GC_00003478	ALL_SPLITS	TAL29600_contigs_db	3534	1	3	3	0	0.73499	0.786657	0.759946	None	None	#NAME?
202	GC_00003479	ALL_SPLITS	TAL28131_contigs_db	3635	2	3	2	0	0.80597	0.626632	0.705076	None	None	LTNLKKELKW-LKEPDKFSLQNALKDLENAYN----KFFKEKAGFPKFKSKKTNRFSYKTN--FTNGNIMAAVMMMTMVLLHRRRVGAGRAQDRHREHQSQSQPKRGEEGLFHDFVSFFAGVPGDQIGDPGLAIGTILLVFFDNFSQL
203	GC_00003479	ALL_SPLITS	TAL29600_contigs_db	3771	2	3	2	0	0.80597	0.626632	0.705076	None	None	----MKELKW-LKEPDKFSLQNALKDLENAYNKFFKKFFKEKAGFPKFKSKKINRFSYKTN--FTNGNYTTSYW--------------------------------------------------------------------------
204	GC_00003479	ALL_SPLITS	TAL29600_contigs_db	3764	2	3	2	0	0.80597	0.626632	0.705076	None	None	---MIGDEKWRLKEPDKFSLQNALKDLENAYN----KFFKEKTGFPKFKSKKTNRFSYKTNLYFQMLQYLHQYSIMI-------------------------------HNIYHLVL--------------------------------
205	GC_00003480	ALL_SPLITS	TAL28131_contigs_db	2956	3	3	1	0	0.976893	1	0.988311	hin_2	DNA-invertase hin	MLRVALYIRVSTEEQVLNGDSIRTQIEALEQYSKENDFNIVGKYIDEGCSATNLKRPNLQRLLRDVEKDKVDLVLMTKIDRLSRGVKNYYKIMETFEKHKCDWKTILENYDSSTAAGRLHINIMLSVAENEAAQTSERIKFVFQDKLRRKEVISGTIPIGYKIENKHLVIDKEKKYIVKAIFDEYEKSGSVRTLIETINNLHGELYSYNKIKNILRNELYIGIYNKRGFYVEDYCEPIISKKQFKQIQRILEKNKKTTPNKNIHYHIFSGLLKCKECGYTLKGNSSNVGEKLYLSYRCSTFYLNKNCVHNVTHNEKHIENYLLTNLKPQLHKHMVKLEAQNEKIRQNKKSNKKDEKKKIMKKLDKIKDLYLEDLIDKETYRKDYEKLQSQLDNITEEQE…
206	GC_00003480	ALL_SPLITS	TAL29600_contigs_db	3121	3	3	1	0	0.976893	1	0.988311	hin_2	DNA-invertase hin	MLRVALYIRVSTEEQVLNGDSIRTQIEALEQYSKENDFNIVGKYIDEGCSATNLKRPNLQRLLRDVEKDKVDLVLMTKIDRLSRGVKNYYKIMETFEKHKCDWKTILENYDSSTAAGRLHINIMLSVAENEAAQTSERIKFVFQDKLRRKEVISGTIPIGYKIENKHLVVDKEKIYIVKAIFDEYEKLGSIRSLIDIINNLHGELYSYNKIKNILKNELYIGIYNKRGVYVENYCEPIISKKQFKQIQRILEKNKKTTSNKNIHYHIFSGLLKCKECGYTLKGNSSNVREKLYLSYRCSTFYLNKKCIHNVTHNEKHIENYLLTNLKPQLHKHMVKLEAQNEKIRQNKKSNKKDEKKKIMKKLDKIKDLYLEDLIDKETYRKDYEKLQSQLDNITEEQE…
207	GC_00003480	ALL_SPLITS	TAL30574_contigs_db	1112	3	3	1	0	0.976893	1	0.988311	hin_2	DNA-invertase hin	MLRVALYIRVSTEEQALNGDSIRTQIEALEQYSKENDFNIVGKYIDEGCSATNLKRPNLQRLLRDVEKDKVDLVLMTKIDRLSRGVKNYYKIMETLEKHKCDWKTILENYDSSTAAGRLHINIMLSVAENEAAQTSERIKFVFQDKLRRKEVISGTIPIGYKIENKHLVIDKEKKYIVKAIFDEYEKSGSVRTLIETINNLHGELYSYNKIKNILRNELYIGIYNKRGFYVEDYCEPIISKKQFKQIQRILEKNKKTTPNKNIHYHIFSGLLKCKECGYTLKGNSSNVGEKLYLSYRCSTFYLNKNCVHNVTHNEKHIENYLLTNLKPQLHKHMVKLEAQNEKIRRNKKSNKKDEKKKIMKKLDKIKDLYLEDLIDKETYRKDYEKLQSQLDNITEEQE…
208	GC_00003481	ALL_SPLITS	TAL28131_contigs_db	2962	2	3	2	0	0.687698	0.792197	0.736258	None	None	MKHKDYWRKRFEQLEEAQNNKSIKYYLELEKQYKLAMSSIEKDILAWYNRFAKNEGISLLEAKKLLNTRELEEFKWSVEEYIKYGKENAINQKWMKELENASARVHITRLEALKLQIQQQVEVLYGNELDGIDKLMRDIYTSGYYHTAFNVQQGVNVGWSLMSLDTNRINKVISKPWATDGLNFSERIWGKHRPALINELYTKLTQSIIRGENPKNLVNDFAKRFNVSKSQAKNLIMTESAFFASASRKDCFNDLDVEKYEIIATLDLRTSNI-CRELDGKVFDMKDYQVGVTAPPFHCRCRTTTAPFFSDEEGYRAARGEDGKTYYVPSSMKYKEWYEKYINKNIKLSDNEQLAINKYVSSDSYKINEKLRRGLSLTSEDKNFISDLDSALDKMPNYK…
209	GC_00003481	ALL_SPLITS	TAL28131_contigs_db	3110	2	3	2	0	0.687698	0.792197	0.736258	None	None	MNNIDYWIKIFNQLEEDVHNKGDTFNKELEKQYDLVLYNIIREINNWYMKFAKDNKMSMQEAEKLLNSSELAELKLSLEEYIKYGEENVISQKWMKELESAVKRVRISRLEALELKTRHQIEVLYSKEYEDINTLIADTYKDSYYHTAFETQKGVGLGVLLVMLIPNMINKIINKPWTTDGITFSNRIWNKHRPKLISELDKGLKQTLINGAPPGDLTNKINRNFNTSKEEAKLLVKSELAFFSSASQRDCFKSLGVEKYEIVSALDSRVCEKRCSPLDGKVIEMKYYEIGITAPPFHPRCRCVVVPYFDGEESYRSAREEDGETYYVPSSMKYNEWYSKYVKDGSSSGAISRKRLNDI------EVYLREEKHANLYYEEIRKRTSDIKAISKNTGYN…
210	GC_00003481	ALL_SPLITS	TAL30574_contigs_db	1080	2	3	2	0	0.687698	0.792197	0.736258	None	None	MKHNDYWRKRFEQLEEAQNNKSVKYYLELEKQYKLAINSIEKDILAWYNRFAKNEGISLLEARKLLNTRELEEFKWSVEEYIKYGKENAINQKWIKELENASARVHITRLEALKLQIQQQVEVLYGNEIDGIDKLMRDIYTSEYYHTAFNVQQGVNVGWSLMSLDTNRINKIISKPWTSDGLNFSERIWGKHRPALINELHTKLTQSIIRGENPKNLVNDFAKKFNVSKSQAKNLIMTESAFFASASRKDCFNDLDVEKYEIIATLDLRTSNI-CRELDGKVFDMKDYQVGITAPPFHCRCRTTTAPFFSDEEGYRVARDENGKTYYVPSNMKYKEWHKKYVK-------------NTY----------------------------------------…
211	GC_00003482	ALL_SPLITS	TAL28131_contigs_db	3133	2	3	2	0	0.755556	0.965539	0.847738	None	None	MGKIYAQKNGSLNDTDRLEIARLLIKAGYTVRLDKEKENNKSISC--VEYFIKKEE-
212	GC_00003482	ALL_SPLITS	TAL29600_contigs_db	3648	2	3	2	0	0.755556	0.965539	0.847738	None	None	MARIYAQRSGSLNEQDRLELLRLLGKAGYTVKIAREKQNSKTTYTYFVEYTEEQEEK
213	GC_00003482	ALL_SPLITS	TAL29600_contigs_db	3677	2	3	2	0	0.755556	0.965539	0.847738	None	None	MGKIYAQKCGSLDIQDRLELLKLLGKAGYTVRIGKEKQNSKTTYTYFVEYTEEQEEK
214	GC_00003483	ALL_SPLITS	TAL28131_contigs_db	3104	2	3	2	0	0.906667	0.972689	0.938518	None	None	MVSKTRKAIEMLYRDKCTIVEYQPIKDPVTKRTNNKEVIVLENQPCKLSYKNIVSATEGKVAKLEQTIKLFISPDIEIKAGSKLIITNQNNITKEYVRSGESAIYPNHQEIILELLEDKA
215	GC_00003483	ALL_SPLITS	TAL28131_contigs_db	2970	2	3	2	0	0.906667	0.972689	0.938518	None	None	MMDKTRKAIEMLYRDKCTIVEYQPVKDPVTKRTNNKEVIVLENQLCKLSYKNITSTTDGKVAKLEQTIKLFISSDIEIKAGSKIIINN-----KEYVRSGESAIYPNHQEIILELFKDKA
216	GC_00003483	ALL_SPLITS	TAL30574_contigs_db	1071	2	3	2	0	0.906667	0.972689	0.938518	None	None	MMDKTRKAIEMLYRDKCTIVEYQPIKDPVTKRANNKEVVVLENQPCKLSYKNITSATDGKVAKLVQTIKLFISPNINIKAGSKLIITTQNNITREYARSGESAIYPNHQEIILELLKNKA
217	GC_00003484	ALL_SPLITS	TAL28131_contigs_db	3089	2	3	2	0	0.920427	0.982981	0.950676	None	None	MAYDFYLDGVQLPIPPPKLEIKVTNKNKTVDLINTGEVNILKKEGLSEISFEAEFTHNKLPFYRGTFRDVQFFLSKLELLKTDCKPFQFIVSRELGNKVLFNTNMKVSLEEYNIVEDADNGSDTKVAIKLKQYRDYSTKKLVLAPP-KNETGR-PNVKIEPK--RVDSVNATNTKTYTVKAGDSLWSICQKQLGNGSLYKKVYELNKSMMDKANKGKNLSKYTIYKGQVLKLG
218	GC_00003484	ALL_SPLITS	TAL28131_contigs_db	2981	2	3	2	0	0.920427	0.982981	0.950676	None	None	MAYDFYLDGVQLPIPPPKLEIKVTNKNKTVDLINTGEVNILKKEGLSEISFEAEFTHNKLPFYRGTFRDVQFFLSKLELLKTDCKPFQFIVSRELGNKVLFNTNRKVSLEEYTIVEDAENGSDFKVAIKLKQYRDYSTKKLVPAPP-KSDTGR-PNVKIEPK--RVDSVNAPSGKTYTVKSGDSLWSICQKQLGNGSLYKKVYELNKSMMDKANKGKKVPKYTIYKGQVLKLV
219	GC_00003484	ALL_SPLITS	TAL30574_contigs_db	1058	2	3	2	0	0.920427	0.982981	0.950676	None	None	MAYDFYLDGVQLPIAPPKLEVKVTNKNKTVDLINVGEVNILKKEGLSEISFEAEFTHNKLPFYQGTFKDVQFFLSKLELLKTDCKPFQFIVSRELGNKVLFNTNRKVSLEEYNIVEDAENGSDFKVAIKLKQYRDYSTKKLVPATPEKTNYGRTPPPVMKPKEFRPDSSNKPNGKTYTVKAGDSLWSICQKQLGNGSLYKKVYELNKSMMDKANKGKKVPKYTIYKGQVLRLV
220	GC_00003485	ALL_SPLITS	TAL28131_contigs_db	3594	3	3	1	0	0.916667	1	0.956522	None	None	MNEELFEADLKRHETRINRHSDEIDELKIANIESKAELKALCENLNSLTSMLKWLIGTMITTLIGFFIFAVQRGIF
221	GC_00003485	ALL_SPLITS	TAL29600_contigs_db	3722	3	3	1	0	0.916667	1	0.956522	None	None	MNEELLEADLKRHETRINKHGEEIDELKIANIESKAELKALCENLNSLTSMLKWLIGTMITTLVGFFIFAIQKGIF
222	GC_00003485	ALL_SPLITS	TAL30574_contigs_db	1048	3	3	1	0	0.916667	1	0.956522	None	None	MNEEVIKEKIKRNEIRINRHSDEIDELKIANIESKAELKALCENLNSLTSMLKWLIGTMITTLVGFFIFAIQKGIF
223	GC_00003486	ALL_SPLITS	TAL28131_contigs_db	2984	2	3	2	0	0.932854	1	0.965261	None	None	VLPSDNLDYDIEDVSIINFNVRQEPSKTFKLNIEKSKIDGICDDVEALKQTIFLILNTERYQYLIYSWNYGVELNDLIGEPISFVIPELERRIKEALIQDDRIENVDNFEFQNVKGKLHCKFTVHSKYGNLNAEKVVSV
224	GC_00003486	ALL_SPLITS	TAL28131_contigs_db	3086	2	3	2	0	0.932854	1	0.965261	None	None	VIPSDNVDYDIEDVSIINFVVRQEPSKTFKLHIEKSKIDGICDDVEALKQTIFLILNTERYEHLIYSRNYGVELNDLIGEPISYVIPESERRIREALIQDDRIENVDNFEFENQKGKVQCKFIVHTKYGNIKAEKVVSI
225	GC_00003486	ALL_SPLITS	TAL30574_contigs_db	1055	2	3	2	0	0.932854	1	0.965261	None	None	VLPSDNLDYDIEDVSIINFDVRQEPSKTFKLNIEKSKIDGICDDVEALKQTIFLILNTERYEHLIYSWNYGVELNDLIGEPISYVIPELERRIKEALIQDDRIENVDNFEFENIKGKVHCKFTVYSKYGNIKAEKVVSV
226	GC_00003487	ALL_SPLITS	TAL28131_contigs_db	3100	2	3	2	0	0.945464	1	0.971968	None	None	MALGGGTFVTQNKILPGAYINFISAKRATSSLSDRGIVAMPLELDWGIDEEAFQVTSDDFEKYSVKYFGYDYTHEKLKGLRDLFKNIRLGYFYKLNKGVKASCTIATAKYSGIRGNDLKVTVTTNIDDNAKFDVVTLLDNKKVDTQIAKVITDLQDNDYITWKKDATLEASAGLVFTGGTNGEAVTGAEYQAFLDKIESYSFNALGCLATTTEIKSLFVEFTKRMRDKVGAKFQTVLYKKSDADYEGVVSVENKIKDTELLESSLIYWTTGAIAGCDINKSNTNKTYDGEFDVDVNYTQIQLEEALKTGKFIFHKVGDEVHVLEDINTFVSFTDDKNDDFSSNQSIRVLDQIANDIATLFNTKYLGEVPNDKSGRISFWNDVVKHHEQLQNMRAIEDFK…
227	GC_00003487	ALL_SPLITS	TAL28131_contigs_db	2974	2	3	2	0	0.945464	1	0.971968	None	None	MALGGGTFVTQNKVLPGSYINFVSATRATSSLSDRGIVAMPLELDWGIDEEVFQVTSDDFEKYSTKYFGYDYTHEKLKGLRDLFKNIKLGYFYKLNKGVKASCTIATAKYSGIRGNDLKVIVTTNVDNKAKFDVITLLDNKKVDTQIAKVITELQDNDYVTWKKEATLEATAGLTFTNGTNGEAVTGAEYQAFLDKIESYSFNALGCLVTTAEIKSLFVEFTKRMRDKVGAKFQTVLYKKNDADYEGVVSVENKIKDKDLAESSLIYWTTGAIAGCDINKSNTNKKYDGEFDVDVNYTQIQLEEALKSGKFIFHKVGDEVHVLEDINTFVSFTDEKNDDFSSNQSIRVLDQIANDIATLFNEKYLGKVPNDAAGRISFWNDVVKHHKELENIRAIEDFK…
228	GC_00003487	ALL_SPLITS	TAL30574_contigs_db	1067	2	3	2	0	0.945464	1	0.971968	None	None	MALGGGTFVTQNKILPGAYINFISAKRATSSLSDRGIVAMPLELDWGIDEDVFQVTSDDFEKYSVKYFGYDYTHEKLKGLRDLFKNIRLGYFYKLNKGVKASCTIATAKYSGIRGNDLKVTVTTNIDDNTKFDVVTLLDNKKVDTQIAKVITDLEDNDYITWRKDATLEASAGLVFTGGTNGEAVTGAEYQAFLDKIESYSFNALGCLATTTEIKSLFVEFTKRMRDKVGAKFQTVLYKKNDADYEGVVSVENKIKDTGLLESSLIYWTTGAIAGCDINKSNTNKRYDGEFDVDVNYTQIHLEEALKTGKFIFHKVGDEVHVLEDINTFVSFTDEKNDDFSSNQSVRVLDQIANDIATLFNTKYLGEVPNDKSGRISFWNDVVKHHEQLQNMRAIEDFK…
229	GC_00003488	ALL_SPLITS	TAL29600_contigs_db	3717	2	3	2	0	0.853757	0.892689	0.872789	None	None	#NAME?
230	GC_00003488	ALL_SPLITS	TAL29600_contigs_db	2094	2	3	2	0	0.853757	0.892689	0.872789	None	None	#NAME?
231	GC_00003488	ALL_SPLITS	TAL30574_contigs_db	1043	2	3	2	0	0.853757	0.892689	0.872789	None	None	MKKSNKNKYSEFNQIHCIYFYNSRIILLVQDVIGLKIGDKFENLTILDIEQKNSRKYCLCKCKNCGNEKWIRADSLKRIKGCGCLQKETQFKQNDLTNKKFGRLTALKNTNKKAKSGHYIWICKCSCGNEIKTTENNLTTGRTKSCGCLKKESNIKNAKIALKVHKEKNIIDDTNLSIIKKTEAYPNSKTKIRGVSWNKEKRKYCAQIEFKKTHYNLGYYDNIREAEEAYKKAKE----KFLKEINGKV
232	GC_00003489	ALL_SPLITS	TAL28131_contigs_db	2982	2	3	2	0	0.839037	0.943173	0.888063	mepH_4	Murein DD-endopeptidase MepH precursor	LSDELVLANDRDVRLVIAHWEDFYEPVVLDGITWEIERRGAPSKLEFTIVMDDILQFCEGNSVRLYYKGIGIFYGYIFQKKRDKENHIKIVAYDQLRYFKNKDTYVYSNKTASELVKMLAKDFNLKYNVIEDTKYKISRVEENKTLFDMVLTALDDTLRQKKEMYVLYDDFGRLTLKNVASMKLDTVMNNDVIEDFDYNSSIDSDTYTKIKLVRDNEESGKRDVYIAQDSTHIRSWGILQMFDTVDDNLSEAEIKQKCDILLKLYNKKTKSLSLKNAIGDIRVRAGCLIPVFLNLGDIELQNYMLVEKVKHTFENNSHFMDLTLVDGDEFASYSSSSYSSGNSNNKDEKKNGPAQSTTKKNTGRKVPALFTAYWPGPGIEGG---------DTDCTGKK…
233	GC_00003489	ALL_SPLITS	TAL28131_contigs_db	3088	2	3	2	0	0.839037	0.943173	0.888063	None	putative endopeptidase precursor	LADELVLANDRDVRLVIAHWEDFYEPTVLDGITWEIERRGTPSKLEFTIVMDDILQFCEGNSVRLYYKGIGIFYGYIFQKKRDKENHIKIVAYDQLRYFKNKDTYVYSNKTASELVKMLAKDFNLKYNVIEDTKYKISRIEENKTLFDMILTALDDTLREKKEMYTLYDDFGRITLKNVASMKLDTVMNNDVIEDFDYNSSIDSDTYTKIKLVRDNEETGKRDVYIAQDSTHMRSWGILQMFDTVDKNMSEAEIKQKCDILLKLYNKKTKSLSLKNVLGDIRVRAGCLVPVFLDLGDIDLQNYMLVEKVKHTFENNSHFMDLTLVDGDEFASYSSSSYSSGNTNNKDEKKNGPAQSTTSKEDNDMINKLNKVFKNKLSNTGSIFVKYSNAYKVNAALMA…
234	GC_00003489	ALL_SPLITS	TAL30574_contigs_db	1057	2	3	2	0	0.839037	0.943173	0.888063	ykfC	Gamma-D-glutamyl-L-lysine endopeptidase	LSDELVLANDRDVRLVIAHWEDFYEPVVLDGITWEIERRGTPSKLEFTIVMDDILQFCEGNSVRLYYKGVGIFYGYIFQKKRDKENHIKIVAYDQLRYFKNKDTYVYSNKTASELVKMLAKDFNLKYNVIEDTKYKISRIEENKTLFDMILTALDDTLREKKEMYVLYDDFGRITLKNVASMKLDTVMNNDVIEDFDYNSSIDSDTYTKIKLVRDNEESGKRDVYIAQDSAHMRSWGILQMFDTVDKNMSEAEIKQKCDILLKLYNKKTKSLSLKNVLGDIRVRAGCLVPVFLNLGDIELQNYMLVEKVKHTFENNSHFMDLTLVDGDEFASYSSSSYSSGNSNNKDEKKNGTAQSTTKKNTGRKVPALFTAYWPGPGIEGG---------DTDCTGKK…
235	GC_00003490	ALL_SPLITS	TAL28131_contigs_db	2966	3	3	1	0	0.759259	0.922295	0.832873	None	None	MFKKDTRGYIKRHIGKPNKSSVRDIISVLIIIVGIALGFIVGLSIIIANVLDVANMIDTNTFTCMKLVFNLAGMIAGYLVGRIICFVLSLTGIFIGSK
236	GC_00003490	ALL_SPLITS	TAL29600_contigs_db	3611	3	3	1	0	0.759259	0.922295	0.832873	None	None	MFKQ-------KYIKKPNKISARNIIAFIITVIGIALGVFIGINIIMAHVLGIANMIDNSTFTCVRLVYGLVGVVSGYLIGKAIYLIASLISYIIYE-
237	GC_00003490	ALL_SPLITS	TAL30574_contigs_db	1077	3	3	1	0	0.759259	0.922295	0.832873	None	None	MFKK-------KYIKKPSKISVRNIMAFIITVVGIALGVFIGINIIMAHVLGIANMVDNNTFTCVRLVYGLAGVISGYLIGKAIYLIASLISHIIYE-
238	GC_00003491	ALL_SPLITS	TAL28131_contigs_db	3593	3	3	1	0	0.905556	1	0.950437	None	None	MNINEIVVRILAERILSRGMNPLKNRPFELDDVTNTEYRKAVEDYIIKNSGVVEGAEPTK
239	GC_00003491	ALL_SPLITS	TAL29600_contigs_db	3723	3	3	1	0	0.905556	1	0.950437	None	None	MNINNVVVRILAERILNKGLNPLKNREFELDDVTNTEYRKAVEDYIIEHSGVVEGTEPTK
240	GC_00003491	ALL_SPLITS	TAL30574_contigs_db	1049	3	3	1	0	0.905556	1	0.950437	None	None	MNINNVVVRILAERILNKGLNPLKNRPFELDDVTNTEYRKAVEDYIIKESGVVEGTEPTI
241	GC_00003492	ALL_SPLITS	TAL29600_contigs_db	3532	1	3	3	0	0.77682	0.983147	0.867889	None	None	MTDADILAYTYFEKMTIKRCMSFRNEETGVTENDEQGIIIAENVPCAVSQGTIPSLLDTEIANIVITHELYCRPNIDLKAGDMLDITFKNGDIKTFIASEYSYYDSHLQIPITLKERL
242	GC_00003492	ALL_SPLITS	TAL29600_contigs_db	3545	1	3	3	0	0.77682	0.983147	0.867889	None	None	MTEADILALTYFCKMTIRRCVSSKNEETGVTDFNES-LVIAEDVPCGLS-GNIPNIVDTDITNSISAFELYCRPEVDLIVGDILDITLENGNVETFIASKPFPYSSHLQVNLTLKERY
243	GC_00003492	ALL_SPLITS	TAL29600_contigs_db	3617	1	3	3	0	0.77682	0.983147	0.867889	None	None	MTEADILAMTYFCKMTIRRCASIKNEETGVTDFNEN-VVIAEGVPCGLN-GNIPNIVDTDITSSISAFELYCRPEIDLRVGDILDITLESGNVETFIASKPFPYSSHLQVNLTLKERY
244	GC_00003493	ALL_SPLITS	TAL28131_contigs_db	2983	2	3	2	0	0.909561	1	0.952639	None	None	VSQELLQIIKKAAMDAVETSNPMALAFGTIESISPLRVKIEQKLSIGEIFLIQTDTFKRYTDKKVGDKVVLIRMQGGQQYLILDRM
245	GC_00003493	ALL_SPLITS	TAL28131_contigs_db	3087	2	3	2	0	0.909561	1	0.952639	None	None	MSQDLLQIIKKAAMDAVETSNPMRVVFGTIESTSPLKVKIEQKLSIGEFFLIQTDTFKRYTDKKIGDKLVLIRMQGGQQYLILDRM
246	GC_00003493	ALL_SPLITS	TAL30574_contigs_db	1056	2	3	2	0	0.909561	1	0.952639	None	None	VSQDLLQVIKKAAMDAVETSNPMMIAFGTIESLNPLVVYIEQKASFDEFFLIQTETFKRYTDKKIGDKLVLIRMQGGQQYLILDRM
247	GC_00003494	ALL_SPLITS	TAL29600_contigs_db	2096	2	3	2	0	0.869809	1	0.930372	None	None	MDVEQSKNVYWQIGKELSEKMTKSESNKFSQEVVNFLRYAGFDKNMKIKLFQTIIEVVARKKVSLPDDSRFTQGILQSSELEMTTNVGFIIQGLSYHNN
248	GC_00003494	ALL_SPLITS	TAL29600_contigs_db	3714	2	3	2	0	0.869809	1	0.930372	None	None	MDVEQSKKVYLNIGKELSEKMTKSELNKFSQEVVNFLRYAGFDKDMKIKLFQTIIEAVARKKVSLPSDSEFTEGILQSDEAEMTMNVGFLIEGLSYRNN
249	GC_00003494	ALL_SPLITS	TAL30574_contigs_db	1041	2	3	2	0	0.869809	1	0.930372	None	None	MDVEQSKKVYLSIGKELSKKMTKSELNKFSQEVANYLQYAGLDKNMKIKLFQTILEMVARKKITLSSDSEFTEGILQSDEAEMTTNVGFIIEGLSYHND
250	GC_00003495	ALL_SPLITS	TAL29600_contigs_db	3634	2	3	2	0	0.953586	0.997475	0.975037	None	None	-MNNLQVIERNNERVLTTQQLADVYETDARNISNNFNNNKDRFIEGKHYFLLQGDDLKNFKGIHTEYENLKFTSKMYLWTERGANRHCKILDTDKAWEQFDNLEETYFKVKQHKPTCIEDVLIESLKEMKDLRLQVNQANSIALEAKTEVETIKDVVSLDSNSWRTNTHQLIARIAKKQGGFEHINMLRTESYELLNKRFGVDLHRRLINKRRKMAEEGVSESKREKVNNLDVIQDDKKLIEGYVAIVKDMALKYGISSDLSKN
251	GC_00003495	ALL_SPLITS	TAL29600_contigs_db	3125	2	3	2	0	0.953586	0.997475	0.975037	None	None	MSNNLQVIERNNKRVLTTQQLADVYETDSKNISNNFNNNKDRFIEGKHYFLLQGDDLKNFKGIHTEYENLKFASKMYLWTERGANRHCKILDTDKAWEQFDNLEETYFKVKQQKPTCIEDVLIESLKEMKDLRLQVNQANNIALEAKTEVKTIKEVVSLNATDWRKDTQQLIAKIAKKQGGFEHINMLRRESYELLNNRFGVDLNRRLINKRRKMAEEGVSESKRDKVNNLDVIQDDKKLIEGYVAIVKDMALKYGISSDLSKN
252	GC_00003495	ALL_SPLITS	TAL30574_contigs_db	1108	2	3	2	0	0.953586	0.997475	0.975037	None	None	MSNNLQVIERNNKRVLTTQQLADVYETDSKNISNNFNNNKDRFIEGKHYFLLQGDDLKNFKGIHTEYENLKFASKMYLWTERGANRHCKILDTDKAWEQFDNLEETYFKVKQQKPTCIEDVLIESLKEMKDLRLQVNQANNIALEAKTEVKTIKEVVSLNATDWRKDTQQLIAKIAKKQGGFEHINMLRRESYELLNNRFGVDLNRRLINKRRKMAEEGVSESKREKVNNLDVIQDDKKLIEGYVAIVKDMALKYGISSDLSKN
253	GC_00003496	ALL_SPLITS	TAL28131_contigs_db	2972	2	3	2	0	0.911877	1	0.953908	None	None	MLNNIIDGISVKLDKSFGNEYTIYSEDVEQGINEPCFFIVPLNPSKTPYPNGRTLKKNSFDVHYFPKSNDKSFEINKIAEMLLEELEYIEIEGDLVRGTNMNYEIIDNVLHFFVDYNYFTIKSNNTDKMDTVELFGGLKRGDNFE
254	GC_00003496	ALL_SPLITS	TAL28131_contigs_db	3102	2	3	2	0	0.911877	1	0.953908	None	None	MLNNIIDGISVRLDKVFGESYTIYSEDVEQGINEPCFFIVPINSSKTSYPNGRELKKNSFDVYYLPCSKDKDFEINEIAEMLLEELEYIEINGDLVRGTNMNFEIIDNVLHFFVDYNYFTIKSNDTNKMDTVELFGGLKRGDNFE
255	GC_00003496	ALL_SPLITS	TAL30574_contigs_db	1069	2	3	2	0	0.911877	1	0.953908	None	None	MLNNIIDGISIKLDKSFGNEYTIYSEDVEQGINEPCFFIVPLNPSKVSYPSGRTLKKNSFDVHYFPKSNDKSFEINEVAEMLLEELEYIEIDGDLVRGTNMNFEIIDNVLHFFVDYNYFTIKNNDTNKMDTVELFGGLKRGDNFE
256	GC_00003497	ALL_SPLITS	TAL28131_contigs_db	2971	2	3	2	0	0.793538	0.98608	0.879393	None	None	MARWGSVDFREFKRVCKKMEKFTKIDLDKFCKDAARELAARLLGKVIR--RTPVDTGFLRQGWNGVAYARSLPVYKQGNNYIIEVVNPTEYASYVNFGHRTKDGKGWVKGQHFLTISEMELQSQVDKIIEKKLLILLKGVFDA
257	GC_00003497	ALL_SPLITS	TAL28131_contigs_db	3103	2	3	2	0	0.793538	0.98608	0.879393	None	None	MARGGSVDFKELKKLQRKLQRLENSQLDRFLKDCARELAARLVRKARKPGRTPKKTGTLKDGWGGIAYARSLPVTKVGDNYVIEVKNPVPYASFIEYGHRTRNLKGLVKGKYMMTISVMELRGEADAIIEKKLMILLKKVFDA
258	GC_00003497	ALL_SPLITS	TAL30574_contigs_db	1070	2	3	2	0	0.793538	0.98608	0.879393	None	None	MARWGSVDFREFKRACRRMEKFTKIDLDKFCKDAARELAARLLGKVIR--RTPVDTGFLREGWSGIAYARSLPVYKSGNNYIIEVINPTEYASYVEFGHRTKNGKGWVKGQHFLTISEMELQGQIDKIIEKKLLILLKGVFDA
259	GC_00003498	ALL_SPLITS	TAL28131_contigs_db	3113	3	3	1	0	0.850643	0.968664	0.905826	None	None	VQDVKEKVKQDYLKGMKQKEISAKYDISLNTLKSWIKRYNW---SSEKKKSAPKSKRGAPIGNKNATGPPGNKNAEKFGFFSKYLPEETQDLINEIKNKDKFDILWEQITIQYAAIIRAQKIMYVKDKEEMIKELKKHESTENGEKIEYEFQFAWDRQASFLNAQSRAMSELRSLIKQYDEMIHKDWNLATEEQKNRVEKLKCEVDNLNKDDIGDDELKISVDYGDN--NDS
260	GC_00003498	ALL_SPLITS	TAL29600_contigs_db	3541	3	3	1	0	0.850643	0.968664	0.905826	None	None	MNEKADLAHEDYLKGLKYKEIAEKHNVSLSTVKSWATRY-WKQKGCNQSKKVATKKRGAPIGNKNATGPPGNKNAEKFGFFSKYLPEETRELIQEISIKDKFDILWEQITIQYAAIIRAQKIMYVKDKEEMIKELKKHESTENVEKIEYEFQFAWDRQASFLNAQSRAMSELRSLIKQYDEMIHKDWNLATEEQKARIEVLKSKVNS---QESREDKLDRYFDKLESVIKND
261	GC_00003498	ALL_SPLITS	TAL30574_contigs_db	1083	3	3	1	0	0.850643	0.968664	0.905826	None	None	MNEKADLAHEDYLKGLKYKEIAEKHNVSLSTVKSWATRY-WKQKGCNQPKKVATKKRGAPIGNKNATGPPGNKNAEKFGFFSKYLPEETQDLINEIKNKDKFDILWEQITIQYAAIIRAQKIMYVKDKEEMIKELKKHESTENGEKIEYEFQFAWDRQASFLNAQSRAMSELRSLIKQYDEMIHKDWNLATEEQRARVEVLKSKINN---QESKEDKLDRYFDKLESVIKND
262	GC_00003499	ALL_SPLITS	TAL28131_contigs_db	3101	2	3	2	0	0.954463	1	0.976701	None	None	VIILSKALSKEDNYKFTKEQIVNSKKYVNRKDLLNAILKENELYSFSEVEDRINKFMKGVS
263	GC_00003499	ALL_SPLITS	TAL28131_contigs_db	2973	2	3	2	0	0.954463	1	0.976701	None	None	VIILSKILSKEDDYKFTKEQIVNSKKYVNRKDLLNAILKEDELYSFSEVEDRINKFMKGVS
264	GC_00003499	ALL_SPLITS	TAL30574_contigs_db	1068	2	3	2	0	0.954463	1	0.976701	None	None	VIILNKTLSKEDDYKFTKEQIVNSKKYVNRKDLLNAILKENELYSFSEVEDRINKFMKGVS
265	GC_00003500	ALL_SPLITS	TAL28131_contigs_db	2985	2	3	2	0	0.96426	0.675317	0.794328	None	None	MTFENIIKRMLDSVPDTFDKREGSIIYNALAPVAIELTETYIAMDELLDQTFVDTASYYYLEKRCKERGITPLPATNTIAKGVFNIDIPIDSRFNLGEYNYIATERISEGIYKMKCETAGPIFELGQLIPIEYIDGLETAELTEILINGEDEESEDSLRQRYYDSLNSQSFGGNIQNYKDEVNKLPDVGGVKVYPVWNGGGTVKLVIINSNFKVPSSDLVNLVQEEIDPLQNQGEGLGLAPIGHRVTVEGVTSTTINISAEITYKNSYTWENIKSIAEEAVDDYLNELNMSWEDEENLIVRISQIETRLLSINGVLDITNTMINDVKSNLTIDSNSIVARGEVVG
266	GC_00003500	ALL_SPLITS	TAL28131_contigs_db	3634	2	3	2	0	0.96426	0.675317	0.794328	None	None	#NAME?
267	GC_00003500	ALL_SPLITS	TAL30574_contigs_db	1054	2	3	2	0	0.96426	0.675317	0.794328	None	None	MTFENIIKRMLDSVPDTFDKREGSIIYNALAPVAIELTETYIAMDELLDQTFVDTASYYYLEKRCKERGITPLEATNTIAKGVFNIDIPLDSRFNLGEYNYTATERISEGIYKMKCETAGPIFELGQLIPIEYIDGLETAQLTEILINGEDEESEDSLRQRYYDSLNSQSFGGNIQNYKDEVNKIQDVGGVKVYPVWNGGGTVKLVIINSNFKVPSEDLVNLVQEEIDPIEHHGEGLGLAPIGHRVTVEGVTSTTINISAEITYKSGYTWENIKTIAEEAIDDYLNELNMSWEDEENLIVRISQIETRLLSIDGVLDIANTMINDVKSNLTIDSNSIVLRGEVVG
268	GC_00003501	ALL_SPLITS	TAL29600_contigs_db	3720	2	2	1	0	1	1	1	lytC_25	N-acetylmuramoyl-L-alanine amidase LytC precursor	MKIAIVPGHTLSGKGTGAVGYIDEGKENRILTDLIVKWLKQGGATVYTGKVDKSNNYLAEQCQIANKQNVDLAVQIHFNANSTTLNPMGTETIYKTNNGKVYAERVNDKLATVFKNRGAKSDVRGLYWLSHTKAPAILIEVCFVDSKADTDYYIRHKDIVAKLIAEGILNKNINNEGVKQMYKHTIVYDGEVDKIPATVVGWGYNDGKILICDIKDYVPGQTQNLYVVGGGACEKIGSITKENYTMIKGNDRFDTLYKALDFIKK
269	GC_00003501	ALL_SPLITS	TAL30574_contigs_db	1046	2	2	1	0	1	1	1	lytC_7	N-acetylmuramoyl-L-alanine amidase LytC precursor	MKIAIVPGHTLSGKGTGAVGYIDEGKENRILTDLIVKWLKQGGATVYTGKVDKSNNYLAEQCQIANKQNVDLAVQIHFNANSTTLNPMGTETIYKTNNGKVYAERVNDKLATVFKNRGAKSDVRGLYWLSHTKAPAILIEVCFVDSKADTDYYIRHKDIVAKLIAEGILNKNINNEGVKQMYKHTIVYDGEVDKIPATVVGWGYNDGKILICDIKDYVPGQTQNLYVVGGGACEKIGSITKENYTMIKGNDRFDTLYKALDFIKK
270	GC_00003502	ALL_SPLITS	TAL29600_contigs_db	2082	1	2	2	0	0.877888	0.985438	0.928559	None	None	MKLIDKLPSFYNNNVTSKIQEAYDIELETLRETYDDTFDQFFVDTATWGLDYWENILSIKNRFDLNIEDRRSNIKAKMRGKGTTTIEVIKAIGEAYTKTNVDVEVFSNLFSFTLSFITNNCSYNTILELDKKIEEIKPAHLEHKFERVLFDKSGLYAGATISTGETVTIYPYVPGNLESFGEIAICSGNDRALEKVTLYPKK---
271	GC_00003502	ALL_SPLITS	TAL29600_contigs_db	3727	1	2	2	0	0.877888	0.985438	0.928559	None	None	LKLIDKLPSFYNNDVTRKIQEAYDIELETLRETYDDTFDQFFVDTATWGLDYWENILSIKNRFDLSIEDRRSNIKAKMRGKGTTTIEVIKAISEAYTKTNVDVEVFSNLFSFTLSFITNDCSYNTILELDKKIEEIKPCHLEHKFEMILFNQNNMFTGSTMNTGETVTIYPYSPTDITSFGELTITTGNDRSMEKVTLYPRQEVV
272	GC_00003503	ALL_SPLITS	TAL30550_contigs_db	1640	2	2	1	0	1	1	1	None	None	MDNQQVSFEKKKLQRLERNLVPTSVGKWGVPNLWLGNDIVCA
273	GC_00003503	ALL_SPLITS	TAL30574_contigs_db	1533	2	2	1	0	1	1	1	None	None	MDNQQVSFEKKKLQRLERNLVPTSVGKWGVPNLWLGNDIVCA
274	GC_00003504	ALL_SPLITS	TAL29600_contigs_db	1258	2	2	1	0	1	1	1	None	None	MGLFSNIFKARDKPQNRTIGSNYSFFFGGTTSGKPVNEHTAMQMTAVYSCVRILAEAVAGLPLHLYKYTDSGGKEKALSHPLYFLLHDEPNPEMSSFVFRETLMTHLLLWGNAYAQIIRNGKGEVIALYPLMPNRMSVDRDSSGALYYTYTKYSDEAPTMKGMTVTLRPSDVFHIPGLGFDGLVGYSPIAMAKNAIGMAIACEEYGAKFFANGAAPGGVLEHPGTIKDPQKVRDSWNAAYQGSSNSHRVAVLEEGMKYQPIGISPEQAQFLETRKFQINEIARIFRVPPHMVGDLEKSSFSNIEQQSLEFVKYTLDPWVIRWEQTISRALLRPDEKKLYFAKFNVDGLLRGDYVSRMNGYATARQNGWMSANDIRELENLDRIPPELGGDLYLINGNMT…
275	GC_00003504	ALL_SPLITS	TAL30550_contigs_db	2396	2	2	1	0	1	1	1	None	None	MGLFSNIFKARDKPQNRTIGSNYSFFFGGTTSGKPVNEHTAMQMTAVYSCVRILAEAVAGLPLHLYKYTDSGGKEKALSHPLYFLLHDEPNPEMSSFVFRETLMTHLLLWGNAYAQIIRNGKGEVIALYPLMPNRMSVDRDSSGALYYTYTKYSDEAPTMKGMTVTLRPSDVFHIPGLGFDGLVGYSPIAMAKNAIGMAIACEEYGAKFFANGAAPGGVLEHPGTIKDPQKVRDSWNAAYQGSSNSHRVAVLEEGMKYQPIGISPEQAQFLETRKFQINEIARIFRVPPHMVGDLEKSSFSNIEQQSLEFVKYTLDPWVIRWEQTISRALLRPDEKKLYFAKFNVDGLLRGDYVSRMNGYATARQNGWMSANDIRELENLDRIPPELGGDLYLINGNMT…
276	GC_00003505	ALL_SPLITS	TAL29600_contigs_db	1275	2	2	1	0	1	1	1	None	None	MNKLTIFNYEGNTVRTVMKDGNPWWVLKDVCSVLEIGNSRDVMARLDSDEKGVDIIDTPGGKQEVSIINESGLYSVILVSRKPEAKKFKRWVTHEVLPSIRRHGLYATDELLANPDFLIQALQELKAERAKNAELTTTISIQEQQIAEMKPKASYYDVVLNCKDAVSITTIAKDYGKSGRWFNEYLHNLGVQFRQGKIWLLYQKYAQHGYTTTKTHTYLGNDGTMHSKVHTYWTQKGRLFIYELLKDHGILPLIEQESEFEEM
277	GC_00003505	ALL_SPLITS	TAL30550_contigs_db	2413	2	2	1	0	1	1	1	None	None	MNKLTIFNYEGNTVRTVMKDGNPWWVLKDVCSVLEIGNSRDVMARLDSDEKGVDIIDTPGGKQEVSIINESGLYSVILVSRKPEAKKFKRWVTHEVLPSIRRHGLYATDELLANPDFLIQALQELKAERAKNAELTTTISIQEQQIAEMKPKASYYDVVLNCKDAVSITTIAKDYGKSGRWFNEYLHNLGVQFRQGKIWLLYQKYAQHGYTTTKTHTYLGNDGTMHSKVHTYWTQKGRLFIYELLKDHGILPLIEQESEFEEM
278	GC_00003506	ALL_SPLITS	TAL29600_contigs_db	258	2	2	1	0	1	1	1	None	None	MLFWLFRTFLQSLFISNATNPPFTLGLRVKGDKRARLTSFPRQKGGEKHETIFFSDHNRKSV
279	GC_00003506	ALL_SPLITS	TAL30550_contigs_db	87	2	2	1	0	1	1	1	None	None	MLFWLFRTFLQSLFISNATNPPFTLGLRVKGDKRARLTSFPRQKGGEKHETIFFSDHNRKSV
280	GC_00003507	ALL_SPLITS	TAL29600_contigs_db	1274	2	2	1	0	1	1	1	None	None	MDRYNAEGYPDPTAAEALENIMREEKAKNYKPCVFICSPFAGDIEKNLNKAREYLKFAVEQGTIPFAPHLLYPQVLDDGDPEQRKLGLYFGMVWLRKCDELWVFGRYISKGMQAEINKASKHRIHIRYFSENCEEVQKL
281	GC_00003507	ALL_SPLITS	TAL30550_contigs_db	2412	2	2	1	0	1	1	1	None	None	MDRYNAEGYPDPTAAEALENIMREEKAKNYKPCVFICSPFAGDIEKNLNKAREYLKFAVEQGTIPFAPHLLYPQVLDDGDPEQRKLGLYFGMVWLRKCDELWVFGRYISKGMQAEINKASKHRIHIRYFSENCEEVQKL
282	GC_00003508	ALL_SPLITS	TAL29600_contigs_db	3126	2	2	1	0	1	1	1	None	None	MGKKSEYTVTTVGEPNLDALGETLAKILTEKFGVLITHTYIENYYVDKERGGDVDGAIESEL
283	GC_00003508	ALL_SPLITS	TAL30574_contigs_db	1107	2	2	1	0	1	1	1	None	None	MGKKSEYTVTTVGEPNLDALGETLAKILTEKFGVLITHTYIENYYVDKERGGDVDGAIESEL
284	GC_00003509	ALL_SPLITS	TAL29600_contigs_db	1281	2	2	1	0	1	1	1	None	None	MSRAYKTSQKKRTNYIYYTSEGTKIVVIPGENGVTEADIELLHTMDDDEVDEQRRYDYRVTTHLDAYHDGEEEAAHDRNKYLADDTANPEQLIIQAEDEVEHQDMLDKLTKAMESLLPQQKELFKKVYLEKRSNTDIAAEEGVTEAAIRGRLKKLHERLRKILS
285	GC_00003509	ALL_SPLITS	TAL30550_contigs_db	2419	2	2	1	0	1	1	1	None	None	MSRAYKTSQKKRTNYIYYTSEGTKIVVIPGENGVTEADIELLHTMDDDEVDEQRRYDYRVTTHLDAYHDGEEEAAHDRNKYLADDTANPEQLIIQAEDEVEHQDMLDKLTKAMESLLPQQKELFKKVYLEKRSNTDIAAEEGVTEAAIRGRLKKLHERLRKILS
286	GC_00003510	ALL_SPLITS	TAL29600_contigs_db	1236	2	2	1	0	1	1	1	None	None	MIDVNELLEEAIRETENLNDGEVFLVKDLFKGYVWNRIPRKDRLLLGTLFLNHVSKMNGNLKAIEKTSSNQQRYKKTIDKF
287	GC_00003510	ALL_SPLITS	TAL30550_contigs_db	2374	2	2	1	0	1	1	1	None	None	MIDVNELLEEAIRETENLNDGEVFLVKDLFKGYVWNRIPRKDRLLLGTLFLNHVSKMNGNLKAIEKTSSNQQRYKKTIDKF
288	GC_00003511	ALL_SPLITS	TAL29600_contigs_db	1255	2	2	1	0	1	1	1	None	None	MSYSAKNYTEQGGEKTVIGGELVIEEGAKVTGLPVLENQPASTAETVEALVTDFNALLSKLKTAGIMNGDTP
289	GC_00003511	ALL_SPLITS	TAL30550_contigs_db	2393	2	2	1	0	1	1	1	None	None	MSYSAKNYTEQGGEKTVIGGELVIEEGAKVTGLPVLENQPASTAETVEALVTDFNALLSKLKTAGIMNGDTP
290	GC_00003512	ALL_SPLITS	TAL29600_contigs_db	3122	2	2	1	0	1	1	1	None	None	MNSYEKLLSEADDNNIIVREVPLISNSHGLYKNNRIALNKNTLNNISEKACVLAEELGHHYTSYGNILDLNKVENSKQEYKARLMAYNKLIGLKGIIDSFNAGCKTITEMAEYLDVTEKFLNEALECYKSKYGFSATLDNYVIFFEPRFSIMNANFL
291	GC_00003512	ALL_SPLITS	TAL30574_contigs_db	1111	2	2	1	0	1	1	1	None	None	MNSYEKLLSEADDNNIIVREVPLISNSHGLYKNNRIALNKNTLNNISEKACVLAEELGHHYTSYGNILDLNKVENSKQEYKARLMAYNKLIGLKGIIDSFNAGCKTITEMAEYLDVTEKFLNEALECYKSKYGFSATLDNYVIFFEPRFSIMNANFL
292	GC_00003513	ALL_SPLITS	TAL29600_contigs_db	1242	2	2	1	0	1	1	1	None	None	MKEIWNWVQAALTAFGGFLGWFLGGFDGFLYALVALMVADYITGVMCAIVDKKLSSEIGFRGIFKKVLIFVLVGIGHMIDTNLIGEGSVLRTAIIFFYCSNEGISMLENAGRLGLPIPEQLKDILVQLHNKGGNE
293	GC_00003513	ALL_SPLITS	TAL30550_contigs_db	2380	2	2	1	0	1	1	1	None	None	MKEIWNWVQAALTAFGGFLGWFLGGFDGFLYALVALMVADYITGVMCAIVDKKLSSEIGFRGIFKKVLIFVLVGIGHMIDTNLIGEGSVLRTAIIFFYCSNEGISMLENAGRLGLPIPEQLKDILVQLHNKGGNE
294	GC_00003514	ALL_SPLITS	TAL29600_contigs_db	1282	2	2	1	0	1	1	1	None	None	MEMKKEDFFENNLFRYESYSCDCVKDIKHIAPGVEPLITLKLQSLPARKIRFAFAAKEGLLRLANTGSIEEKNILASLISLPNKNIDLLFEFFKNNGFLFPISDSEYEAIDAHTMLELVNRIKATVRLMSAIEESRKNYQDILHLTLYLLLSDPVSINVKSLREPYSTCRHPFYDEIKNAPYLHIVDRGQEAFDKDTYTIKDTIYQPTYELDINDYNDIMGGYMSSKPGFNSELFKSVVNLYCNKPNANHSIRLITDFLFHYQYEVGIIKSFDYDNGIQYYSQPDMSKFNDNMKKALIEIARLTIGEEINKNLDSIRPQYNVSTMSPSWCVNSLMGAIYFSIFYMKPGLELYRLCANPNCNQYFLVKTTSVRNKYCCPECANATAQRNYRKRKKERQQ
295	GC_00003514	ALL_SPLITS	TAL30550_contigs_db	2420	2	2	1	0	1	1	1	None	None	MEMKKEDFFENNLFRYESYSCDCVKDIKHIAPGVEPLITLKLQSLPARKIRFAFAAKEGLLRLANTGSIEEKNILASLISLPNKNIDLLFEFFKNNGFLFPISDSEYEAIDAHTMLELVNRIKATVRLMSAIEESRKNYQDILHLTLYLLLSDPVSINVKSLREPYSTCRHPFYDEIKNAPYLHIVDRGQEAFDKDTYTIKDTIYQPTYELDINDYNDIMGGYMSSKPGFNSELFKSVVNLYCNKPNANHSIRLITDFLFHYQYEVGIIKSFDYDNGIQYYSQPDMSKFNDNMKKALIEIARLTIGEEINKNLDSIRPQYNVSTMSPSWCVNSLMGAIYFSIFYMKPGLELYRLCANPNCNQYFLVKTTSVRNKYCCPECANATAQRNYRKRKKERQQ
296	GC_00003515	ALL_SPLITS	TAL29600_contigs_db	1249	2	2	1	0	1	1	1	None	None	MDKERSAMINIGGQEYELILTTKATKEIAGRYGGLENLGEKLMKSENFEMALDEIVWLITLMANQSLLIHNLRNPDNKKPLLTQEEVELLTSPLELATYKSALTEAMFKGTKRNIESEDDSKNVQTG
297	GC_00003515	ALL_SPLITS	TAL30550_contigs_db	2387	2	2	1	0	1	1	1	None	None	MDKERSAMINIGGQEYELILTTKATKEIAGRYGGLENLGEKLMKSENFEMALDEIVWLITLMANQSLLIHNLRNPDNKKPLLTQEEVELLTSPLELATYKSALTEAMFKGTKRNIESEDDSKNVQTG
298	GC_00003516	ALL_SPLITS	TAL29600_contigs_db	1252	2	2	1	0	1	1	1	None	None	LKPWQKRWWGQVAKVQVKMPEDFLLKLSKLGDKTDEIIPKVLESGGEIVLEKVRSNLQAVVGSGTKEKSRSTGELISSLGLSPAKVDRNGNFNVKIGFKEPRRSGESNAKIANIIEYGKSGQPPKPFLKPARRASRKACIDAMKKRFEQEVENL
299	GC_00003516	ALL_SPLITS	TAL30550_contigs_db	2390	2	2	1	0	1	1	1	None	None	LKPWQKRWWGQVAKVQVKMPEDFLLKLSKLGDKTDEIIPKVLESGGEIVLEKVRSNLQAVVGSGTKEKSRSTGELISSLGLSPAKVDRNGNFNVKIGFKEPRRSGESNAKIANIIEYGKSGQPPKPFLKPARRASRKACIDAMKKRFEQEVENL
300	GC_00003517	ALL_SPLITS	TAL29600_contigs_db	1254	2	2	1	0	1	1	1	None	None	MVMTLLEKVKANLILEHDRDDELLQMYITTAIAYAESYQHVPEGHYNENTMPPTTEQAVIMLSSHFYESRDGSTGGFFADNVQAGQQVWNTVNLLLRLDRDWKV
301	GC_00003517	ALL_SPLITS	TAL30550_contigs_db	2392	2	2	1	0	1	1	1	None	None	MVMTLLEKVKANLILEHDRDDELLQMYITTAIAYAESYQHVPEGHYNENTMPPTTEQAVIMLSSHFYESRDGSTGGFFADNVQAGQQVWNTVNLLLRLDRDWKV
302	GC_00003518	ALL_SPLITS	TAL29600_contigs_db	1243	2	2	1	0	1	1	1	ydhD	Putative sporulation-specific glycosylase YdhD	MVWSFMGNARMYQALRDYGDRIDTVGIFTFEVDITGTITETGTSISSMLTYINRWPHIKWLLTIMNHGTASIFTALRNNTNGAKDKFLTEIIRIMNKYPWCAGVDIDLERGGGYENKDAANDLFRDIYNTVKAYDSSKLVNICLPGMTGVQGSVGGENWCVYEDLNPYCDTATIMSYGMAWAGSAPGPVSPRDWLEGIYDYAVRVMTPEKIFLGLPAYGWNWRIHDTPENLGITYRGISNTYYAAQLWMTGGYNFTDDGPPQPMIPIIAYWDDYDKVPWALPHVYDYMEGWDAVSRTYPLLGETYNRRRYLTAYSKQQKTEFGTIYVDRCGGTPDSYTDNVSVSSQMITLGEEGEAEYEFEISSAGIYDVAIRISFPFWDKNSIHVSLDGTSKVFSENR…
303	GC_00003518	ALL_SPLITS	TAL30550_contigs_db	2381	2	2	1	0	1	1	1	ydhD	Putative sporulation-specific glycosylase YdhD	MVWSFMGNARMYQALRDYGDRIDTVGIFTFEVDITGTITETGTSISSMLTYINRWPHIKWLLTIMNHGTASIFTALRNNTNGAKDKFLTEIIRIMNKYPWCAGVDIDLERGGGYENKDAANDLFRDIYNTVKAYDSSKLVNICLPGMTGVQGSVGGENWCVYEDLNPYCDTATIMSYGMAWAGSAPGPVSPRDWLEGIYDYAVRVMTPEKIFLGLPAYGWNWRIHDTPENLGITYRGISNTYYAAQLWMTGGYNFTDDGPPQPMIPIIAYWDDYDKVPWALPHVYDYMEGWDAVSRTYPLLGETYNRRRYLTAYSKQQKTEFGTIYVDRCGGTPDSYTDNVSVSSQMITLGEEGEAEYEFEISSAGIYDVAIRISFPFWDKNSIHVSLDGTSKVFSENR…
304	GC_00003519	ALL_SPLITS	TAL29600_contigs_db	1235	2	2	1	0	1	1	1	None	None	MVDNIIKSVAEKLSSLSYIEGIVLGGSRARGTHTEDSDIDIGIYYNSESFDINTINQFATKLDDEHRNNLVVPPGAWGDWINGGGWLVINGYHVDLILRDIKRVEQIMKDTEHGIVTANYQTGHPHGYISAMYRGELAISKILYAKNESLCELKKQAETYPNALQKSLVNFFMFEAGFSLMFVKANSGTDDKYYIAGHVFRIVSCLNQVLFACNNAYCINEKKAIKLLETFEHKPEKYTEKVNHIFEVLGISLFECYDMTEKLYNEVNEIVSEINNFLNEESSDERKQI
305	GC_00003519	ALL_SPLITS	TAL30550_contigs_db	2373	2	2	1	0	1	1	1	None	None	MVDNIIKSVAEKLSSLSYIEGIVLGGSRARGTHTEDSDIDIGIYYNSESFDINTINQFATKLDDEHRNNLVVPPGAWGDWINGGGWLVINGYHVDLILRDIKRVEQIMKDTEHGIVTANYQTGHPHGYISAMYRGELAISKILYAKNESLCELKKQAETYPNALQKSLVNFFMFEAGFSLMFVKANSGTDDKYYIAGHVFRIVSCLNQVLFACNNAYCINEKKAIKLLETFEHKPEKYTEKVNHIFEVLGISLFECYDMTEKLYNEVNEIVSEINNFLNEESSDERKQI
306	GC_00003520	ALL_SPLITS	TAL29600_contigs_db	1237	2	2	1	0	1	1	1	tnpR_1	Transposon gamma-delta resolvase	VAVSRNVTVIPAIKRVGNNKTSESKPKIRVAAYCRVSTDSEEQASSYEIQIEHYTNYIKKNKEWELAGIFADDGITGTNTKKREEFNRMIEECMAGKIDMIITKSISRFARNTLDCLKYIRQLKDKNIAVFFEKENINTMDSKGEIMLTIMASLAQQESQSLSQNVKLGIQYRYQQGEVQVNHKRFLGYTKDENKQLVIDPEGAEVVKRIYREYLEGASLLQISRGLEADGILTAAGKAKWRPETLKKILQNEKYIGDALLQKTYTVDFLSKKRVKNNGIVPQYYVENSHEPIIPRELFMQVQEEMVRRANLRGRKGGKKRVYSSKYALSSIVYCGHCGDIYRRVHWNNRGYKSIVWRCVSRLEEKGSECTAPTINEETLQTAVVKAINELLANKEPFL…
307	GC_00003520	ALL_SPLITS	TAL30550_contigs_db	2375	2	2	1	0	1	1	1	tnpR_2	Transposon gamma-delta resolvase	VAVSRNVTVIPAIKRVGNNKTSESKPKIRVAAYCRVSTDSEEQASSYEIQIEHYTNYIKKNKEWELAGIFADDGITGTNTKKREEFNRMIEECMAGKIDMIITKSISRFARNTLDCLKYIRQLKDKNIAVFFEKENINTMDSKGEIMLTIMASLAQQESQSLSQNVKLGIQYRYQQGEVQVNHKRFLGYTKDENKQLVIDPEGAEVVKRIYREYLEGASLLQISRGLEADGILTAAGKAKWRPETLKKILQNEKYIGDALLQKTYTVDFLSKKRVKNNGIVPQYYVENSHEPIIPRELFMQVQEEMVRRANLRGRKGGKKRVYSSKYALSSIVYCGHCGDIYRRVHWNNRGYKSIVWRCVSRLEEKGSECTAPTINEETLQTAVVKAINELLANKEPFL…
308	GC_00003521	ALL_SPLITS	TAL29600_contigs_db	1277	2	2	1	0	1	1	1	None	None	MSKTAKRTNPTKVVTGVVRLSYANVWEPKSINGGAEKYSVSLIIPKSDTKTLSAINEAVNAAIEEGKGKFGGKIPNKAALKLPLRDGDIDRPDDEAYANSYFINANSNTAPQIVDRNVNPIIDRSEVYSGVYARVSINFYAFNSNGNKGIACGLGNIQKIHDGEPLGGRTNAADDFATDVDDDFLS
309	GC_00003521	ALL_SPLITS	TAL30550_contigs_db	2415	2	2	1	0	1	1	1	None	None	MSKTAKRTNPTKVVTGVVRLSYANVWEPKSINGGAEKYSVSLIIPKSDTKTLSAINEAVNAAIEEGKGKFGGKIPNKAALKLPLRDGDIDRPDDEAYANSYFINANSNTAPQIVDRNVNPIIDRSEVYSGVYARVSINFYAFNSNGNKGIACGLGNIQKIHDGEPLGGRTNAADDFATDVDDDFLS
310	GC_00003522	ALL_SPLITS	TAL28131_contigs_db	3636	2	2	1	0	1	1	1	None	None	MLKISTLSNGIYPLALCVSTLSNGIYSLALCVSTLKTAYIYLVI
311	GC_00003522	ALL_SPLITS	TAL29996_contigs_db	3499	2	2	1	0	1	1	1	None	None	MLKISTLSNGIYPLALCVSTLSNGIYSLALCVSTLKTAYIYLVI
312	GC_00003523	ALL_SPLITS	TAL29600_contigs_db	1239	2	2	1	0	1	1	1	tnpR_2	Transposon gamma-delta resolvase	VTYQEGGERMKKITKIEGNTANSFIKPKTRVVAYCRVSTGSDEQLVSLQAQKAHYESYIKANPEWEYAGLYYDEGISGTKKENRSDLLRMLSDCETGRIDLIITKSISRFARNTTDCLEMVRKLIDLGVHIYFEKENINTSSMESELMLSILSGLAESESISISENTKWAIQRRFQNGTFKISYPPYGYQNIDGQMIINPKQAEIVKYIFAEVLSGKGTQKVANDLNQKGIPSKRGGRWTATTIRGILTNEKYTGDVILQKTYTDSHFNRHTNYGEKNMYLVENHHEAIISPEDFEAVDAILNQRAKEKGIEKRNSKYLNRYSFSSKIICSECGSTFKRRIHSSGTRKYIAWCCSKHISNITECSMQFIRDEDIKTAFVTMMNKLIFGQKFILRPLFHG…
313	GC_00003523	ALL_SPLITS	TAL30550_contigs_db	2377	2	2	1	0	1	1	1	tnpR_3	Transposon gamma-delta resolvase	VTYQEGGERMKKITKIEGNTANSFIKPKTRVVAYCRVSTGSDEQLVSLQAQKAHYESYIKANPEWEYAGLYYDEGISGTKKENRSDLLRMLSDCETGRIDLIITKSISRFARNTTDCLEMVRKLIDLGVHIYFEKENINTSSMESELMLSILSGLAESESISISENTKWAIQRRFQNGTFKISYPPYGYQNIDGQMIINPKQAEIVKYIFAEVLSGKGTQKVANDLNQKGIPSKRGGRWTATTIRGILTNEKYTGDVILQKTYTDSHFNRHTNYGEKNMYLVENHHEAIISPEDFEAVDAILNQRAKEKGIEKRNSKYLNRYSFSSKIICSECGSTFKRRIHSSGTRKYIAWCCSKHISNITECSMQFIRDEDIKTAFVTMMNKLIFGQKFILRPLFHG…
314	GC_00003524	ALL_SPLITS	TAL29600_contigs_db	3301	2	2	1	0	1	1	1	None	None	MEVLCIDCIRTKETNENCVIISKIVVYYYSAGIYKTNKIKEDESK
315	GC_00003524	ALL_SPLITS	TAL30550_contigs_db	3315	2	2	1	0	1	1	1	None	None	MEVLCIDCIRTKETNENCVIISKIVVYYYSAGIYKTNKIKEDESK
316	GC_00003525	ALL_SPLITS	TAL29600_contigs_db	1278	2	2	1	0	1	1	1	None	None	MSKHAILSASGAHRWMNCTPSARLEQEFDDNSGEAAAEGTAAHALSEHKLRKALKMRSKKPVSPYDSDEMDNYTDGYVEFVLEVIEQAKKVCSDPLILIEQRLDFSKYVPEGFGTGDCLIIADGTLHIIDFKYGQGVLVSAEDNPQMKLYALGALDLFDGIYDIEMVSMTIYQPRRENVSTSTVSKENLYQWAEEVLKPKAELAFNGDGNYCPGEWCQFCRAAVKCRARAEAKMKLATFEFALPPLLSDEEIADILSSIGDLTNWANEIIAYATDAAVNHGKKWPGFKVVEGRSNRKYKDEEAVAEAAKNAGYRDIYKQSLITITEMEKLMGKSKFNEILGELVMKPPGKPTLVPVSDKRPEMNTSSAKNDFMEV
317	GC_00003525	ALL_SPLITS	TAL30550_contigs_db	2416	2	2	1	0	1	1	1	None	None	MSKHAILSASGAHRWMNCTPSARLEQEFDDNSGEAAAEGTAAHALSEHKLRKALKMRSKKPVSPYDSDEMDNYTDGYVEFVLEVIEQAKKVCSDPLILIEQRLDFSKYVPEGFGTGDCLIIADGTLHIIDFKYGQGVLVSAEDNPQMKLYALGALDLFDGIYDIEMVSMTIYQPRRENVSTSTVSKENLYQWAEEVLKPKAELAFNGDGNYCPGEWCQFCRAAVKCRARAEAKMKLATFEFALPPLLSDEEIADILSSIGDLTNWANEIIAYATDAAVNHGKKWPGFKVVEGRSNRKYKDEEAVAEAAKNAGYRDIYKQSLITITEMEKLMGKSKFNEILGELVMKPPGKPTLVPVSDKRPEMNTSSAKNDFMEV
318	GC_00003526	ALL_SPLITS	TAL28131_contigs_db	2433	2	2	1	0	1	1	1	None	None	MVSKNELISLESESTLNLANSLVLNSSLPCPIKVTFTFSLFFNLSGILYLFNSKIDSPSSLKK
319	GC_00003526	ALL_SPLITS	TAL29996_contigs_db	3202	2	2	1	0	1	1	1	None	None	MVSKNELISLESESTLNLANSLVLNSSLPCPIKVTFTFSLFFNLSGILYLFNSKIDSPSSLKK
320	GC_00003527	ALL_SPLITS	TAL29600_contigs_db	1241	2	2	1	0	1	1	1	None	None	MNLRKLILTENACYKAGRKITPKGIMVHSTGANNPYLRRYVGPDDGLLGVNEYNNHWNQDKPGGRQVCVHAFIGKLKDGSIATYQTLPWNHRGWHAGGKANDTHIGFEICEDGLTDAAYFNAVYKEAVELCVYLCKLYNLTEKDVIGHCEGYQKGIASNHGDPKNWFPKHGKGMDTFRADVKKLLSEGEKPAEQEKKKYYRVQIGAYSVKANAEAQLAKAKKAGFTDAFIKYD
321	GC_00003527	ALL_SPLITS	TAL30550_contigs_db	2379	2	2	1	0	1	1	1	None	None	MNLRKLILTENACYKAGRKITPKGIMVHSTGANNPYLRRYVGPDDGLLGVNEYNNHWNQDKPGGRQVCVHAFIGKLKDGSIATYQTLPWNHRGWHAGGKANDTHIGFEICEDGLTDAAYFNAVYKEAVELCVYLCKLYNLTEKDVIGHCEGYQKGIASNHGDPKNWFPKHGKGMDTFRADVKKLLSEGEKPAEQEKKKYYRVQIGAYSVKANAEAQLAKAKKAGFTDAFIKYD
322	GC_00003528	ALL_SPLITS	TAL29600_contigs_db	1283	2	2	1	0	1	1	1	ydjA	Type-2 restriction enzyme BsuMI component YdjA	MVIGSEIRKRCHVNTNEEGDRFVGIKADSDDVVVYFPVGYHLPENETDIKRDILHLFQVLAEFTDSSDRVLAMNKFEAPQSVDFPINAYLEVIYYFMEKNGYYMETEPIYKTRDRGNIDWAKTIQRQRALIQSNFSPVYIQYTVRESTPNENKLITHIHRHCVYESFSKLGWLFTPYMPEPPQIPLDIKRFIIALNDKLATTYNDKDKKLFRSMKAMLEYMDEKPSVKQFYFGTDYFENVWEKLIDRVFGIKNKKDYFPRTRWRLQKGKHKEKYPLEPDSIMIHNDKIYVLDAKYYRYGISGNPDHLPDSSSINKQITYGEYIQRQRNLPNESLYNAFIMPFNAAKNYFGITAPFGNIGEAVGDWKGDTFYYERIQGIVVDTRYLMYHYTGNSKKSIIA…
323	GC_00003528	ALL_SPLITS	TAL30550_contigs_db	2421	2	2	1	0	1	1	1	ydjA	Type-2 restriction enzyme BsuMI component YdjA	MVIGSEIRKRCHVNTNEEGDRFVGIKADSDDVVVYFPVGYHLPENETDIKRDILHLFQVLAEFTDSSDRVLAMNKFEAPQSVDFPINAYLEVIYYFMEKNGYYMETEPIYKTRDRGNIDWAKTIQRQRALIQSNFSPVYIQYTVRESTPNENKLITHIHRHCVYESFSKLGWLFTPYMPEPPQIPLDIKRFIIALNDKLATTYNDKDKKLFRSMKAMLEYMDEKPSVKQFYFGTDYFENVWEKLIDRVFGIKNKKDYFPRTRWRLQKGKHKEKYPLEPDSIMIHNDKIYVLDAKYYRYGISGNPDHLPDSSSINKQITYGEYIQRQRNLPNESLYNAFIMPFNAAKNYFGITAPFGNIGEAVGDWKGDTFYYERIQGIVVDTRYLMYHYTGNSKKSIIA…
324	GC_00003529	ALL_SPLITS	TAL29600_contigs_db	1262	2	2	1	0	1	1	1	None	None	MSNKLYLAYGSNLNLEQMANRCPTAKVVGASIIKGYRLLFRGSHAGAVATIEPFKGESVPVLVWDITPADEAALDRYEGWPFLYRKETIKVRLNGKTVQAMVYIMNEGRPLGQPSCYYYSTILDGYKSAGFDVEILRKAVADSFEEDNECTKP
325	GC_00003529	ALL_SPLITS	TAL30550_contigs_db	2400	2	2	1	0	1	1	1	None	None	MSNKLYLAYGSNLNLEQMANRCPTAKVVGASIIKGYRLLFRGSHAGAVATIEPFKGESVPVLVWDITPADEAALDRYEGWPFLYRKETIKVRLNGKTVQAMVYIMNEGRPLGQPSCYYYSTILDGYKSAGFDVEILRKAVADSFEEDNECTKP
326	GC_00003530	ALL_SPLITS	TAL29996_contigs_db	3076	2	2	1	0	1	1	1	None	None	MVFYEFRYFRPAFWGTPVAKKGLQFCIDGLRNLGYPYITIWVLKDNIRVIKFYKKMVLLVMILRKIYVLEKNY
327	GC_00003530	ALL_SPLITS	TAL30550_contigs_db	1412	2	2	1	0	1	1	1	None	None	MVFYEFRYFRPAFWGTPVAKKGLQFCIDGLRNLGYPYITIWVLKDNIRVIKFYKKMVLLVMILRKIYVLEKNY
328	GC_00003531	ALL_SPLITS	TAL29600_contigs_db	1260	2	2	1	0	1	1	1	None	None	VAAIRKLKKYKPTIFKADGSVYDKDAADIAVSFINCLKHTKGEWYGKPFELIDWQEQIIRDVFGIIKPNGYRQFNTAYIEIAKKQGKSELAAAVALLLTCGDFEHGGEVYGCASDRQQASIVFDVAVDMVEQCPALKARIKPVLSQKRLVYKPLGSFYQVLSAEAYTKHGLNVHGVVFDELHAQPNRQLFDVMTHGSGDARKQPLYFLITTAGNDTHSICYEVHQKAKDILEGRKVDPTFYPVIYGADENDDWTDPEVWAKANPSMGITVDIEKIHIACESAKQNPAEENLFRQLRLNQWVKQSVRWMPMEKWDKCAYTVNPESLTGRVCYGGLDLSSTTDITAFVLVFPPEYEGDKYIILPYFWIPEDNLDQRVKRDHVPYDVWEKQGFLHTTEGNVV…
329	GC_00003531	ALL_SPLITS	TAL30550_contigs_db	2398	2	2	1	0	1	1	1	None	None	VAAIRKLKKYKPTIFKADGSVYDKDAADIAVSFINCLKHTKGEWYGKPFELIDWQEQIIRDVFGIIKPNGYRQFNTAYIEIAKKQGKSELAAAVALLLTCGDFEHGGEVYGCASDRQQASIVFDVAVDMVEQCPALKARIKPVLSQKRLVYKPLGSFYQVLSAEAYTKHGLNVHGVVFDELHAQPNRQLFDVMTHGSGDARKQPLYFLITTAGNDTHSICYEVHQKAKDILEGRKVDPTFYPVIYGADENDDWTDPEVWAKANPSMGITVDIEKIHIACESAKQNPAEENLFRQLRLNQWVKQSVRWMPMEKWDKCAYTVNPESLTGRVCYGGLDLSSTTDITAFVLVFPPEYEGDKYIILPYFWIPEDNLDQRVKRDHVPYDVWEKQGFLHTTEGNVV…
330	GC_00003532	ALL_SPLITS	TAL29600_contigs_db	1267	2	2	1	0	1	1	1	metK_1	S-adenosylmethionine synthase	MSKRYLTAESVCAGHPDKLCDIIADNILDECLRKDKASRVACEVMATKGKIIVAGEISCSEKIDIRNIVKNVLKELGYNPLKFLIYVYVHNQSSDIASGVNTALEARNGINEQYGSIGAGDQGTMYGYATKETREMLPLPLVLSHRIVKRLDEARKGKLIKGILPDGKAQVTIEYDDDVPVRVKTIVVSVQHEKNKTQEELKSDILNNVLWQCFEDFPFDDETEILINPSGQFVLGGPAADTGLTGRKIMVDTYGGLASHGGGALCGKDPTKVDRSGAYMARYIAKHIVWCDLAEKCEVAISYAIGKANPVAFSINTFGTGTVSDEVLTIAAQEVFNLRPAAIIEKLRLRNIHYSDTAVYGHFNSCLFPWEDVNKYSELKEAVGKYADREN
331	GC_00003532	ALL_SPLITS	TAL30550_contigs_db	2405	2	2	1	0	1	1	1	metK_1	S-adenosylmethionine synthase	MSKRYLTAESVCAGHPDKLCDIIADNILDECLRKDKASRVACEVMATKGKIIVAGEISCSEKIDIRNIVKNVLKELGYNPLKFLIYVYVHNQSSDIASGVNTALEARNGINEQYGSIGAGDQGTMYGYATKETREMLPLPLVLSHRIVKRLDEARKGKLIKGILPDGKAQVTIEYDDDVPVRVKTIVVSVQHEKNKTQEELKSDILNNVLWQCFEDFPFDDETEILINPSGQFVLGGPAADTGLTGRKIMVDTYGGLASHGGGALCGKDPTKVDRSGAYMARYIAKHIVWCDLAEKCEVAISYAIGKANPVAFSINTFGTGTVSDEVLTIAAQEVFNLRPAAIIEKLRLRNIHYSDTAVYGHFNSCLFPWEDVNKYSELKEAVGKYADREN
332	GC_00003533	ALL_SPLITS	TAL29600_contigs_db	1276	2	2	1	0	1	1	1	polA_2	DNA polymerase I, thermostable	MRTLSIDIETYSSVDLAKSGVYRYAEAPDFEILLFGYSVDAGPVQVVDFACGEKIPKEIQQAILDNNVTKWAFNAQFERICLSKYFGIHLAPDSWRCTMVWSAYLGLPLSLEGAAIVTGADKKKLTEGKELIRYFSVPCKPTVTNGGRTRNLPEHAPEKWNSFKAYNLRDVEVELSIQEKLQKFPMPEEEWNNYILDQQINDRGIQLDLELVKKAIQCDEKVREELTSRLKELTDLDNPNSVVQMKSWLSEKGLETDSLDKASVKALLKEAPEHLSEVLELRQLLAKSSVKKYTAMENAVCTDGRARGLLQFYGANRTGRFAGRLIQVQNLPQNHLSDLEQARRLVRGGHFDALEILYDSIPGVLSELIRTAFVPKKGYKFFVADFSAIEARVIAWLAG…
333	GC_00003533	ALL_SPLITS	TAL30550_contigs_db	2414	2	2	1	0	1	1	1	polA_2	DNA polymerase I, thermostable	MRTLSIDIETYSSVDLAKSGVYRYAEAPDFEILLFGYSVDAGPVQVVDFACGEKIPKEIQQAILDNNVTKWAFNAQFERICLSKYFGIHLAPDSWRCTMVWSAYLGLPLSLEGAAIVTGADKKKLTEGKELIRYFSVPCKPTVTNGGRTRNLPEHAPEKWNSFKAYNLRDVEVELSIQEKLQKFPMPEEEWNNYILDQQINDRGIQLDLELVKKAIQCDEKVREELTSRLKELTDLDNPNSVVQMKSWLSEKGLETDSLDKASVKALLKEAPEHLSEVLELRQLLAKSSVKKYTAMENAVCTDGRARGLLQFYGANRTGRFAGRLIQVQNLPQNHLSDLEQARRLVRGGHFDALEILYDSIPGVLSELIRTAFVPKKGYKFFVADFSAIEARVIAWLAG…
334	GC_00003534	ALL_SPLITS	TAL29600_contigs_db	1259	2	2	1	0	1	1	1	None	None	MSYRVQFTISDAEKEQLISEAASEGYPNIAELCKVRALRGKSTYADLYKRMVKKIESLPSGQRFFLRDLIETPPTLLGRWLYDNVANGTIKDVKHLGNNGSDAEEYVKL
335	GC_00003534	ALL_SPLITS	TAL30550_contigs_db	2397	2	2	1	0	1	1	1	None	None	MSYRVQFTISDAEKEQLISEAASEGYPNIAELCKVRALRGKSTYADLYKRMVKKIESLPSGQRFFLRDLIETPPTLLGRWLYDNVANGTIKDVKHLGNNGSDAEEYVKL
336	GC_00003535	ALL_SPLITS	TAL29600_contigs_db	1250	2	2	1	0	1	1	1	None	None	MATIGLDRLYYAKITEDDNGDETYDTPMPLAKAISAELSVELAEATLYADDGAAEIVKEFKSGTLTLGIDDIGVAAAGDLTGATIDDNHVLISTSEDGGAPVAIGFRAQKANGKYRYFWLYRVKFGIPATNLATKGDSITFSTPTIEGTVLRRNKLDGQGKHPWKAEVNEGDEGVTQAIINGWYSEVYEPTFAASGGSGE
337	GC_00003535	ALL_SPLITS	TAL30550_contigs_db	2388	2	2	1	0	1	1	1	None	None	MATIGLDRLYYAKITEDDNGDETYDTPMPLAKAISAELSVELAEATLYADDGAAEIVKEFKSGTLTLGIDDIGVAAAGDLTGATIDDNHVLISTSEDGGAPVAIGFRAQKANGKYRYFWLYRVKFGIPATNLATKGDSITFSTPTIEGTVLRRNKLDGQGKHPWKAEVNEGDEGVTQAIINGWYSEVYEPTFAASGGSGE
338	GC_00003536	ALL_SPLITS	TAL29600_contigs_db	1261	2	2	1	0	1	1	1	None	None	MYQTIKKQILAIRDSGETNMFDIPIVTSIALKEGYNELVDYLEKNKEAYVHFILTGEEKTK
339	GC_00003536	ALL_SPLITS	TAL30550_contigs_db	2399	2	2	1	0	1	1	1	None	None	MYQTIKKQILAIRDSGETNMFDIPIVTSIALKEGYNELVDYLEKNKEAYVHFILTGEEKTK
340	GC_00003537	ALL_SPLITS	TAL29600_contigs_db	1268	2	2	1	0	1	1	1	None	None	MAKDGTNRGGARIGSGQKKKALIDKIAEGNPGKRKLEVIEFKNTTELQGQEMPQPRAMLSAVQKDGKTLVASEIYELTWKWLEERGCAHLVLPQLLERYAMSAARWIQCEEAITEFGFLAKHPTTGNAIQSPYVSMSHNFMSQTNRLWMEIYQIVRENCATEYSGTNPQDDVMERLLTARKGK
341	GC_00003537	ALL_SPLITS	TAL30550_contigs_db	2406	2	2	1	0	1	1	1	None	None	MAKDGTNRGGARIGSGQKKKALIDKIAEGNPGKRKLEVIEFKNTTELQGQEMPQPRAMLSAVQKDGKTLVASEIYELTWKWLEERGCAHLVLPQLLERYAMSAARWIQCEEAITEFGFLAKHPTTGNAIQSPYVSMSHNFMSQTNRLWMEIYQIVRENCATEYSGTNPQDDVMERLLTARKGK
342	GC_00003538	ALL_SPLITS	TAL29600_contigs_db	1264	2	2	1	0	1	1	1	None	None	LKTIHPNILEQLRSIYTPGTRVVLVKMNDPYTKLVPGTKGTVIGVDDIGTIHVNWDSGSSLGVAYGEDFCRRIEE
343	GC_00003538	ALL_SPLITS	TAL30550_contigs_db	2402	2	2	1	0	1	1	1	None	None	LKTIHPNILEQLRSIYTPGTRVVLVKMNDPYTKLVPGTKGTVIGVDDIGTIHVNWDSGSSLGVAYGEDFCRRIEE
344	GC_00003539	ALL_SPLITS	TAL29600_contigs_db	1251	2	2	1	0	1	1	1	None	None	MSILNELNLIADLCGIPVETGRFSGVPPDTYLVITPLIDLFEVHADNTPGYEVQEARLSLFVKGSYTAIKNAIVRTLLGADFTITDRRYIGHEDDTDYHHYAIDVAKPYEFQLEKEE
345	GC_00003539	ALL_SPLITS	TAL30550_contigs_db	2389	2	2	1	0	1	1	1	None	None	MSILNELNLIADLCGIPVETGRFSGVPPDTYLVITPLIDLFEVHADNTPGYEVQEARLSLFVKGSYTAIKNAIVRTLLGADFTITDRRYIGHEDDTDYHHYAIDVAKPYEFQLEKEE
346	GC_00003540	ALL_SPLITS	TAL29600_contigs_db	1279	2	2	1	0	1	1	1	None	None	MSKIKLLLDVVSDLRALADSVQAVADAIGSNEPKEDTKSEQPRHEKQPEEKQITLEEVRAVLAEKSHDGFTAEVKGLLEKYGASKLSQIDPSKYAAILADAEELK
347	GC_00003540	ALL_SPLITS	TAL30550_contigs_db	2417	2	2	1	0	1	1	1	None	None	MSKIKLLLDVVSDLRALADSVQAVADAIGSNEPKEDTKSEQPRHEKQPEEKQITLEEVRAVLAEKSHDGFTAEVKGLLEKYGASKLSQIDPSKYAAILADAEELK
348	GC_00003541	ALL_SPLITS	TAL29600_contigs_db	1248	2	2	1	0	1	1	1	None	None	LADNFGLKIGVEGEKEFKNALRDINQAFKVLGSEMALISSQFDKNDKSIQALTARNEILEKTIDAQKEKIETLRSALDNASTSFGENDRRTQNWQIQLNKALAELNGMERELENNNKSLRDHSDATDESADNMEDAADAADELADNVDDVGNEMDDATKKTSVLGDVLKANLLSDAIIGGVKALGSAIAGIGKAFVGAMKDGVEYNAQMESYTASFTTMLGDEAKAQKLVNDLKKEAAATPFGMQDLAQSAQTLMSFGMSAEEAQIRMKQLGDISQGDAEKFKSLTLAFAQMSSTGKLTGQDLMQMINAGFNPLEEISRKTGKSIGELKEEMSKGAISADMVAEAFASATSEGGRFYGSMEAQSKTFSGQMATLEDGVASLKGQLAEGLTTMLSGTVLP…
349	GC_00003541	ALL_SPLITS	TAL30550_contigs_db	2386	2	2	1	0	1	1	1	None	None	LADNFGLKIGVEGEKEFKNALRDINQAFKVLGSEMALISSQFDKNDKSIQALTARNEILEKTIDAQKEKIETLRSALDNASTSFGENDRRTQNWQIQLNKALAELNGMERELENNNKSLRDHSDATDESADNMEDAADAADELADNVDDVGNEMDDATKKTSVLGDVLKANLLSDAIIGGVKALGSAIAGIGKAFVGAMKDGVEYNAQMESYTASFTTMLGDEAKAQKLVNDLKKEAAATPFGMQDLAQSAQTLMSFGMSAEEAQIRMKQLGDISQGDAEKFKSLTLAFAQMSSTGKLTGQDLMQMINAGFNPLEEISRKTGKSIGELKEEMSKGAISADMVAEAFASATSEGGRFYGSMEAQSKTFSGQMATLEDGVASLKGQLAEGLTTMLSGTVLP…
350	GC_00003542	ALL_SPLITS	TAL29600_contigs_db	1271	2	2	1	0	1	1	1	rapA_1	RNA polymerase-associated protein RapA	MKYKPHEYQVYATEYILNHPIAAVLLDMGLGKSVITLTAIFDLTLDSFLVRKVLVIAPLRVARDTWPAEIEKWDHLKGLKYTLAVGSEVKRKTAFMERAQVYIINRENVEWLITRSGIPFDFDMVVIDELSSFKSHQAKRFKSLMRVRPKVKRIVGLTGTPSSNGLMDLWAQYRLLDMGQRLGRFIGRYREDYFVPDKRNQQVIFSYKPKPGAEEEIYKLISDITISMKGTDYLKLPDLVINEVPVKLSEKEMKTLDTMKRDLITNVKGEEVTAANAAALSGKLLQMANGAVYDDHGTVLYIHDRKLDALEDLIEAANGKPVLIAYWFKHDLSRIQKRFEVEVLSTSDSIKRWNDGEIPIAAIHPASAGHGLNLQAGGSTLIWFGLTWSLELYQQTNAR…
351	GC_00003542	ALL_SPLITS	TAL30550_contigs_db	2409	2	2	1	0	1	1	1	rapA_2	RNA polymerase-associated protein RapA	MKYKPHEYQVYATEYILNHPIAAVLLDMGLGKSVITLTAIFDLTLDSFLVRKVLVIAPLRVARDTWPAEIEKWDHLKGLKYTLAVGSEVKRKTAFMERAQVYIINRENVEWLITRSGIPFDFDMVVIDELSSFKSHQAKRFKSLMRVRPKVKRIVGLTGTPSSNGLMDLWAQYRLLDMGQRLGRFIGRYREDYFVPDKRNQQVIFSYKPKPGAEEEIYKLISDITISMKGTDYLKLPDLVINEVPVKLSEKEMKTLDTMKRDLITNVKGEEVTAANAAALSGKLLQMANGAVYDDHGTVLYIHDRKLDALEDLIEAANGKPVLIAYWFKHDLSRIQKRFEVEVLSTSDSIKRWNDGEIPIAAIHPASAGHGLNLQAGGSTLIWFGLTWSLELYQQTNAR…
352	GC_00003543	ALL_SPLITS	TAL29600_contigs_db	1285	2	2	1	0	1	1	1	None	None	LNLSGWKYEGRIISDTLQHQIMGIIKILNDPEKVQNRTWGGSLQKFIGNELGISDGQVRTIKRMMEEFDILKPGALNKRTIPDKSNLYSETGEVLIRLFESEELLKQKPSKDSYEQLEKIKEIYKLFYLKILVKYTIRDKDGNEFHPAVILLKALKKYDYLTYWEWYLLNTIITSDNDPEAEREFDKYLTNIRNGTLKVSDLKIIENVLSHSYILGNFAYVELIQIEGKKENMKITINEKNKQLINELLKEWGANDE
353	GC_00003543	ALL_SPLITS	TAL30550_contigs_db	2423	2	2	1	0	1	1	1	None	None	LNLSGWKYEGRIISDTLQHQIMGIIKILNDPEKVQNRTWGGSLQKFIGNELGISDGQVRTIKRMMEEFDILKPGALNKRTIPDKSNLYSETGEVLIRLFESEELLKQKPSKDSYEQLEKIKEIYKLFYLKILVKYTIRDKDGNEFHPAVILLKALKKYDYLTYWEWYLLNTIITSDNDPEAEREFDKYLTNIRNGTLKVSDLKIIENVLSHSYILGNFAYVELIQIEGKKENMKITINEKNKQLINELLKEWGANDE
354	GC_00003544	ALL_SPLITS	TAL29600_contigs_db	1263	2	2	1	0	1	1	1	None	None	MLSTKFGIEIEFTGITREKAAKVAAEFLQGNYSEAGTYYDTKKVKAPDGRVWKFMYDGSINCQRKEGRRKVAAGRDYSVELVSLILTYREDIETLQELVRKLRKAGSFTNTSCGIHIHLDGSNHTPRSIRNFVNIIASKNDLFYKALQIAPERMRYCKKMDSILVEKMNRKKPTTMRQIEDIWYEGYSESRGTHYHNSRYHFLNLHSFFTGNHTVELRGFNSELHAGKVRSYIVLALALNNQALTQKFASAKKPQVENEKFAMRTYLNRIGFIGEEFKNCREHLTAALSGYAAWRFRAA
355	GC_00003544	ALL_SPLITS	TAL30550_contigs_db	2401	2	2	1	0	1	1	1	None	None	MLSTKFGIEIEFTGITREKAAKVAAEFLQGNYSEAGTYYDTKKVKAPDGRVWKFMYDGSINCQRKEGRRKVAAGRDYSVELVSLILTYREDIETLQELVRKLRKAGSFTNTSCGIHIHLDGSNHTPRSIRNFVNIIASKNDLFYKALQIAPERMRYCKKMDSILVEKMNRKKPTTMRQIEDIWYEGYSESRGTHYHNSRYHFLNLHSFFTGNHTVELRGFNSELHAGKVRSYIVLALALNNQALTQKFASAKKPQVENEKFAMRTYLNRIGFIGEEFKNCREHLTAALSGYAAWRFRAA
356	GC_00003545	ALL_SPLITS	TAL29600_contigs_db	1231	2	2	1	0	1	1	1	ant1	Streptomycin 3''-adenylyltransferase	LSIDLSNKKIPKEAIQALKTIAELLDNMLIGVYLYGSAVMGGLRMNSDVDILVITNQSLSEKTRRNLTNRLMLISGKIGNIKDMRPLEVTVINQKDIVPWHFPPKYEFMYGEWLREQFEKGEIPESTYDPDLAILLAQLRKNSINLLGPKATEVIEPVPMTDIRKAIKESLPGLIASINGDERNVILTLARMWLTASTGEIRSKDLAAEWAIPQLPDEHATLLNKAREAYLGECVDKWEGMESEVAELVNHMKKSIESSLNIQLPFRIV
357	GC_00003545	ALL_SPLITS	TAL30550_contigs_db	2369	2	2	1	0	1	1	1	ant1	Streptomycin 3''-adenylyltransferase	LSIDLSNKKIPKEAIQALKTIAELLDNMLIGVYLYGSAVMGGLRMNSDVDILVITNQSLSEKTRRNLTNRLMLISGKIGNIKDMRPLEVTVINQKDIVPWHFPPKYEFMYGEWLREQFEKGEIPESTYDPDLAILLAQLRKNSINLLGPKATEVIEPVPMTDIRKAIKESLPGLIASINGDERNVILTLARMWLTASTGEIRSKDLAAEWAIPQLPDEHATLLNKAREAYLGECVDKWEGMESEVAELVNHMKKSIESSLNIQLPFRIV
358	GC_00003546	ALL_SPLITS	TAL29600_contigs_db	3123	2	2	1	0	1	1	1	None	None	MQHFFIFSNICVAFMKKYFIIYFIEVINLNTENDLKMLEITNRIKNKRLELNMSYQDLANKTGLSKSTLQRYETGAIKNIPLDKLEILAHALDESPAFIMGWNEDCKQIKIKENKLLSSFNALNDIGQNEAIKRVDELTQIGKYVNKNHIDTIAAHNEHLHEEGEIEKIYQDLDDMDNW
359	GC_00003546	ALL_SPLITS	TAL30574_contigs_db	1110	2	2	1	0	1	1	1	None	None	MQHFFIFSNICVAFMKKYFIIYFIEVINLNTENDLKMLEITNRIKNKRLELNMSYQDLANKTGLSKSTLQRYETGAIKNIPLDKLEILAHALDESPAFIMGWNEDCKQIKIKENKLLSSFNALNDIGQNEAIKRVDELTQIGKYVNKNHIDTIAAHNEHLHEEGEIEKIYQDLDDMDNW
360	GC_00003547	ALL_SPLITS	TAL29600_contigs_db	1266	2	2	1	0	1	1	1	dpnA	Modification methylase DpnIIB	MQIEKIKTKLLIPADYNPRKDLKPGDPEYEKLKRSLEEFGYVEPVIWNRTTGRVVGGHQRLKILLNMGMEEVDCVVVEMDEEKEKALNIALNKINGDWDKEKLALLITDLNAADFDVSLTGFDPGELDDLFKDTMKEKIKEDDFDVDSELSKPAVSRLGDVWILGRHRLVCGDSTKKETFNILMDGKVANLVVTDPPYNVNYEGTAGKIKNDNMANDAFYQFLLDAFKNTESVLASDGSIYVFHADTEGLNFRKAFIDAGFYLSGTCIWKKQSLVLGRSPYQWQHEPVLFGWKKKGKHLWYSDRKQSTIWEFDKPKKNADHPTMKPIALIAYPIMNSSLTNSIVLDPFGGSGSTLIACEQTDRICYTIELDEKYCDVIVKRYIEQVGTDKDVYVIREKE…
361	GC_00003547	ALL_SPLITS	TAL30550_contigs_db	2404	2	2	1	0	1	1	1	dpnA	Modification methylase DpnIIB	MQIEKIKTKLLIPADYNPRKDLKPGDPEYEKLKRSLEEFGYVEPVIWNRTTGRVVGGHQRLKILLNMGMEEVDCVVVEMDEEKEKALNIALNKINGDWDKEKLALLITDLNAADFDVSLTGFDPGELDDLFKDTMKEKIKEDDFDVDSELSKPAVSRLGDVWILGRHRLVCGDSTKKETFNILMDGKVANLVVTDPPYNVNYEGTAGKIKNDNMANDAFYQFLLDAFKNTESVLASDGSIYVFHADTEGLNFRKAFIDAGFYLSGTCIWKKQSLVLGRSPYQWQHEPVLFGWKKKGKHLWYSDRKQSTIWEFDKPKKNADHPTMKPIALIAYPIMNSSLTNSIVLDPFGGSGSTLIACEQTDRICYTIELDEKYCDVIVKRYIEQVGTDKDVYVIREKE…
362	GC_00003548	ALL_SPLITS	TAL29600_contigs_db	1232	2	2	1	0	1	1	1	apt_1	Adenine phosphoribosyltransferase	MESTDVINEIRGILPRNSIGKYDLLTIFTHKTVFDKIVKVLSLDFQNKVDYVAAPEAIGWILGTAIAKELGVGFIGVRKGDKLPYAKEEIISTHFTDYSGQDKSFEISKSSIVRNKRVLIVDDWIETGSQMKALIALLEKLDCSIIGLATIGIDINEVTQKWIDSSFVAYIGSNI
363	GC_00003548	ALL_SPLITS	TAL30550_contigs_db	2370	2	2	1	0	1	1	1	apt_1	Adenine phosphoribosyltransferase	MESTDVINEIRGILPRNSIGKYDLLTIFTHKTVFDKIVKVLSLDFQNKVDYVAAPEAIGWILGTAIAKELGVGFIGVRKGDKLPYAKEEIISTHFTDYSGQDKSFEISKSSIVRNKRVLIVDDWIETGSQMKALIALLEKLDCSIIGLATIGIDINEVTQKWIDSSFVAYIGSNI
364	GC_00003549	ALL_SPLITS	TAL29600_contigs_db	1280	2	2	1	0	1	1	1	None	None	MSLKHKVTINVAKPNGEKSSVIQSSRKTIRTRMLDFLFGKKASLLVITPGDSVETVEIKEIKEGGVGHE
365	GC_00003549	ALL_SPLITS	TAL30550_contigs_db	2418	2	2	1	0	1	1	1	None	None	MSLKHKVTINVAKPNGEKSSVIQSSRKTIRTRMLDFLFGKKASLLVITPGDSVETVEIKEIKEGGVGHE
366	GC_00003550	ALL_SPLITS	TAL29600_contigs_db	1246	2	2	1	0	1	1	1	None	None	VAIKSILTSQTDFTGEFPVSEKTVALWRFNEATPDSNNMLADDSGHNRNFFVSGWSGTSANLSSGRLGRYFRQNIINPTSEKTHLVATNDGSFFSDLGEKIVVGGWINPTTYSVGQTYIPIFNTRQGPGQPIFYVSLFQGRLRLMLYNSSGSLIYDQTETPTIPLKNNGWYFIASIIEVNSKRVQNLLCDRSDGAVWQSPVRTFTEDLNQSCVADIVMGMHANTYYYAGGFDDWFYEKDSSLTMEDLIFYFKSSILANGGDSTADVDALVDPGSVILKATSGVYAQSGQFYSIAAACGLSGTGRVSVTSEYIAGITSISLVETSTSDDLSSWTEWQAIGTSGELQSPNREYIRYRITLSTQDTSRTPKLLEIQLHDIPKPPYERLGFARPVVLDTNGAW…
367	GC_00003550	ALL_SPLITS	TAL30550_contigs_db	2384	2	2	1	0	1	1	1	None	None	VAIKSILTSQTDFTGEFPVSEKTVALWRFNEATPDSNNMLADDSGHNRNFFVSGWSGTSANLSSGRLGRYFRQNIINPTSEKTHLVATNDGSFFSDLGEKIVVGGWINPTTYSVGQTYIPIFNTRQGPGQPIFYVSLFQGRLRLMLYNSSGSLIYDQTETPTIPLKNNGWYFIASIIEVNSKRVQNLLCDRSDGAVWQSPVRTFTEDLNQSCVADIVMGMHANTYYYAGGFDDWFYEKDSSLTMEDLIFYFKSSILANGGDSTADVDALVDPGSVILKATSGVYAQSGQFYSIAAACGLSGTGRVSVTSEYIAGITSISLVETSTSDDLSSWTEWQAIGTSGELQSPNREYIRYRITLSTQDTSRTPKLLEIQLHDIPKPPYERLGFARPVVLDTNGAW…
368	GC_00003551	ALL_SPLITS	TAL29600_contigs_db	3612	2	2	1	0	1	1	1	None	None	LKEYVIWFKSGNCVSGITNEDVTDKLMKDFMEADSDCRYLKGYLDEDGTTIIDLSQIEAISINNCNENNNIGFSKS
369	GC_00003551	ALL_SPLITS	TAL30574_contigs_db	1076	2	2	1	0	1	1	1	None	None	LKEYVIWFKSGNCVSGITNEDVTDKLMKDFMEADSDCRYLKGYLDEDGTTIIDLSQIEAISINNCNENNNIGFSKS
370	GC_00003552	ALL_SPLITS	TAL28131_contigs_db	3121	2	2	1	0	1	1	1	None	None	MNKKTLFQEVEGRLYNYKKLESQIRIKDIYIKKLESEFCGCKAQSYEEKTGPTYNISSSVENEVIKREEDLNRLKEDKKTLEIEKETIECALTSLNSFETEFFNEMYMNNEKINMDYMSNAMHIDRSHCFRIRKRIVCKIMDMLYPKIKEFELPIFSWKA
371	GC_00003552	ALL_SPLITS	TAL29600_contigs_db	3561	2	2	1	0	1	1	1	None	None	MNKKTLFQEVEGRLYNYKKLESQIRIKDIYIKKLESEFCGCKAQSYEEKTGPTYNISSSVENEVIKREEDLNRLKEDKKTLEIEKETIECALTSLNSFETEFFNEMYMNNEKINMDYMSNAMHIDRSHCFRIRKRIVCKIMDMLYPKIKEFELPIFSWKA
372	GC_00003553	ALL_SPLITS	TAL29600_contigs_db	1244	2	2	1	0	1	1	1	None	None	MPVTFTRFAETIHCKEDKRVVSVTVKLLLGDCTGTVYFTDIQAQEGDRLTSYTINTETMLQKFREGGVIVPARFYNGVVRSGETVILFNLGSTSTGLDCHIYPIQNMAAGSIQLSQGAGAHRVKFKEVASPGDTFSLLASTRQCLKNGNPTDKEGFFQYTASGDSKHVVKLEDRKSARLLFEFQEMQEGSERP
373	GC_00003553	ALL_SPLITS	TAL30550_contigs_db	2382	2	2	1	0	1	1	1	None	None	MPVTFTRFAETIHCKEDKRVVSVTVKLLLGDCTGTVYFTDIQAQEGDRLTSYTINTETMLQKFREGGVIVPARFYNGVVRSGETVILFNLGSTSTGLDCHIYPIQNMAAGSIQLSQGAGAHRVKFKEVASPGDTFSLLASTRQCLKNGNPTDKEGFFQYTASGDSKHVVKLEDRKSARLLFEFQEMQEGSERP
374	GC_00003554	ALL_SPLITS	TAL29600_contigs_db	1265	2	2	1	0	1	1	1	None	None	MKIDFNRTGGERKALVTEIGEILRKKPEYKGAPTFIYQIGSFKVDKEGALIFDEGVIGEKAATLLDKLESRGFTYVKPEGLLQGHTDDKDLLVIEIPKKDFTDIALSNLEKILESKGALIKKALGVEELPVEQTEETLRFPWFSFDEDAEKVKAYTHFITALCDMAKTQKRITAIAKEVDNEKYAFRCFLLRLGFIGDEYKAARKILLSKLSGSSAFKRGVAKQEEVDEN
375	GC_00003554	ALL_SPLITS	TAL30550_contigs_db	2403	2	2	1	0	1	1	1	None	None	MKIDFNRTGGERKALVTEIGEILRKKPEYKGAPTFIYQIGSFKVDKEGALIFDEGVIGEKAATLLDKLESRGFTYVKPEGLLQGHTDDKDLLVIEIPKKDFTDIALSNLEKILESKGALIKKALGVEELPVEQTEETLRFPWFSFDEDAEKVKAYTHFITALCDMAKTQKRITAIAKEVDNEKYAFRCFLLRLGFIGDEYKAARKILLSKLSGSSAFKRGVAKQEEVDEN
376	GC_00003555	ALL_SPLITS	TAL29996_contigs_db	1691	2	2	1	0	1	1	1	None	None	MMFREIKLINEYVSILNVQFFMLLKWKSNVYYKRVEYILKGVIK
377	GC_00003555	ALL_SPLITS	TAL30550_contigs_db	1322	2	2	1	0	1	1	1	None	None	MMFREIKLINEYVSILNVQFFMLLKWKSNVYYKRVEYILKGVIK
378	GC_00003556	ALL_SPLITS	TAL28131_contigs_db	3118	2	2	1	0	1	1	1	None	None	MKKINDNLGFGIAFEEIKSSSKELGMRLPQWSEDVVIKIQRPDEHSKMTASYLYVESRYGRVPWKETMIELFNEKWEVVEI
379	GC_00003556	ALL_SPLITS	TAL29600_contigs_db	3603	2	2	1	0	1	1	1	None	None	MKKINDNLGFGIAFEEIKSSSKELGMRLPQWSEDVVIKIQRPDEHSKMTASYLYVESRYGRVPWKETMIELFNEKWEVVEI
380	GC_00003557	ALL_SPLITS	TAL29600_contigs_db	1273	2	2	1	0	1	1	1	None	None	MKIAVGNSRMDKKWKNKDITWEDFISRVKSTIRTTETVSEFRKMSRAQQDSIKDVGGFVGGALREGKRRNGYVLSRSLLTLDMDYAKPGVWEQIEVLHDFKCCIYSTHKHTPDAPRLRLIIPLKREVTEDEYPALGRMVAKEIGIDLFDDTTYEPSRLMYWPSTPSDGEFVFKEKDGELLDPDIYLSKYVDWRDTSMWPVSSRQSEVVQRKITKQADPLIKEGVIGAFCRAYTIEEAIEEFLPDVYEPSTMNGRFDYIPADSSAGLVIYDGKFAYSHHATDPACGMLLNAFDLVRVHKFRELDEKAAENTPPSKLPSFKAMTDLALEDERVKEQFAEERKAQAEKEFIDEDWEKQLELDKTGTVKNTLRNLILILENDPNLKSIVFNQLSDSLEIKGDV…
381	GC_00003557	ALL_SPLITS	TAL30550_contigs_db	2411	2	2	1	0	1	1	1	None	None	MKIAVGNSRMDKKWKNKDITWEDFISRVKSTIRTTETVSEFRKMSRAQQDSIKDVGGFVGGALREGKRRNGYVLSRSLLTLDMDYAKPGVWEQIEVLHDFKCCIYSTHKHTPDAPRLRLIIPLKREVTEDEYPALGRMVAKEIGIDLFDDTTYEPSRLMYWPSTPSDGEFVFKEKDGELLDPDIYLSKYVDWRDTSMWPVSSRQSEVVQRKITKQADPLIKEGVIGAFCRAYTIEEAIEEFLPDVYEPSTMNGRFDYIPADSSAGLVIYDGKFAYSHHATDPACGMLLNAFDLVRVHKFRELDEKAAENTPPSKLPSFKAMTDLALEDERVKEQFAEERKAQAEKEFIDEDWEKQLELDKTGTVKNTLRNLILILENDPNLKSIVFNQLSDSLEIKGDV…
382	GC_00003558	ALL_SPLITS	TAL29600_contigs_db	1245	2	2	1	0	1	1	1	None	None	MAYFSQTAHAITPRGIGKIKSLTIRLFITDCSGEVFFTDMLLQGGSVATGWIGHVSEIKWTLDG
383	GC_00003558	ALL_SPLITS	TAL30550_contigs_db	2383	2	2	1	0	1	1	1	None	None	MAYFSQTAHAITPRGIGKIKSLTIRLFITDCSGEVFFTDMLLQGGSVATGWIGHVSEIKWTLDG
384	GC_00003559	ALL_SPLITS	TAL29600_contigs_db	1247	2	2	1	0	1	1	1	None	None	MGFVYNGINSKNMKIKAKLTRWQASPALRNSYEVVPGKAGVADFGCDSSERIITISCNVYPQKSFADLVSVLDSIAEWLNPMNGLKQLVLEDIPDRYFYARLTEQVDCERLLRTAGAFELKFICPDPHAYALIDEQFTISSVGAHEIKRLNGNADSEPVYQLKGIISSSSSTYISITTNGEELRVFGALAADEVLVIDSGLVTAKITDANGNTLRNGLAGLDELNFPILHKGENEITVSVAGATFSELKIMAKSRWR
385	GC_00003559	ALL_SPLITS	TAL30550_contigs_db	2385	2	2	1	0	1	1	1	None	None	MGFVYNGINSKNMKIKAKLTRWQASPALRNSYEVVPGKAGVADFGCDSSERIITISCNVYPQKSFADLVSVLDSIAEWLNPMNGLKQLVLEDIPDRYFYARLTEQVDCERLLRTAGAFELKFICPDPHAYALIDEQFTISSVGAHEIKRLNGNADSEPVYQLKGIISSSSSTYISITTNGEELRVFGALAADEVLVIDSGLVTAKITDANGNTLRNGLAGLDELNFPILHKGENEITVSVAGATFSELKIMAKSRWR
386	GC_00003560	ALL_SPLITS	TAL29600_contigs_db	1286	2	2	1	0	1	1	1	None	None	MSNKVNNHIIVESLPNDIEFGGSYIIAQANPNTYTHSFFKYPCRFIPEIPRWAIQKYLTGVEDACVFDPFAGSGTTLLESVINDYEAYGTEIDNIAKLIIKVKTTPFTKDKLEEIANEFNRIVTNIDTSQKPQKLPGINNLDHWFTEDAIVKLSGIKKNIDRIDDKDIRDFFNICFVSIIKRVSNADDVSPKPYVSNKIKKNPPETIKEFSSTFTKYFEGIRELSSLGLTKKARIIKGDALNFEFDGLFDLAVTSPPYINAFDYARTMRLENLWLDTMTENELREKKKDYVGTESIKITEEEKRLEILDKSTILKSYYSQIFEKDKKRALIVKKFFEDMEGNLKNTYKYLKPGGHYMIVIGNSSIRKVEVESWKVIQQIAELVGFKTETYFNYLIQNPY…
387	GC_00003560	ALL_SPLITS	TAL30550_contigs_db	2424	2	2	1	0	1	1	1	None	None	MSNKVNNHIIVESLPNDIEFGGSYIIAQANPNTYTHSFFKYPCRFIPEIPRWAIQKYLTGVEDACVFDPFAGSGTTLLESVINDYEAYGTEIDNIAKLIIKVKTTPFTKDKLEEIANEFNRIVTNIDTSQKPQKLPGINNLDHWFTEDAIVKLSGIKKNIDRIDDKDIRDFFNICFVSIIKRVSNADDVSPKPYVSNKIKKNPPETIKEFSSTFTKYFEGIRELSSLGLTKKARIIKGDALNFEFDGLFDLAVTSPPYINAFDYARTMRLENLWLDTMTENELREKKKDYVGTESIKITEEEKRLEILDKSTILKSYYSQIFEKDKKRALIVKKFFEDMEGNLKNTYKYLKPGGHYMIVIGNSSIRKVEVESWKVIQQIAELVGFKTETYFNYLIQNPY…
388	GC_00003561	ALL_SPLITS	TAL29600_contigs_db	1272	2	2	1	0	1	1	1	None	None	MREKLIEQKLIKAVKDIGGIALKIASPGFDGMPDRLILLPNRKAAFVEVKAPGKSLRPLQEKRKRQLESLGFLVFCLDHIEQIGGILHEIQAS
389	GC_00003561	ALL_SPLITS	TAL30550_contigs_db	2410	2	2	1	0	1	1	1	None	None	MREKLIEQKLIKAVKDIGGIALKIASPGFDGMPDRLILLPNRKAAFVEVKAPGKSLRPLQEKRKRQLESLGFLVFCLDHIEQIGGILHEIQAS
390	GC_00003562	ALL_SPLITS	TAL29600_contigs_db	1270	2	2	1	0	1	1	1	None	None	MNIVWQYLDKRAAAINALKDYSSMKYIIEHTDEDIAILNEEMSSPASSVINGMPSTHDPKAGEKRLIACINEIDVLKERYRQALEYMDWFQPAWDALTEDEQYVLKEFYLDDEQKQIDAVYNICDHFNIERSSAYNKKNRALQHLALLLYGK
391	GC_00003562	ALL_SPLITS	TAL30550_contigs_db	2408	2	2	1	0	1	1	1	None	None	MNIVWQYLDKRAAAINALKDYSSMKYIIEHTDEDIAILNEEMSSPASSVINGMPSTHDPKAGEKRLIACINEIDVLKERYRQALEYMDWFQPAWDALTEDEQYVLKEFYLDDEQKQIDAVYNICDHFNIERSSAYNKKNRALQHLALLLYGK
392	GC_00003563	ALL_SPLITS	TAL30550_contigs_db	231	2	2	1	0	1	1	1	None	None	MSLDTLISPRNAKIRYKHLSIVSNKTKYLIEHGTRKKVFLFYDKETKVTQLSQFELTLQKNDNWKIIME
393	GC_00003563	ALL_SPLITS	TAL30574_contigs_db	309	2	2	1	0	1	1	1	None	None	MSLDTLISPRNAKIRYKHLSIVSNKTKYLIEHGTRKKVFLFYDKETKVTQLSQFELTLQKNDNWKIIME
394	GC_00003564	ALL_SPLITS	TAL29600_contigs_db	1284	2	2	1	0	1	1	1	ydiS	Type-2 restriction enzyme BsuMI component YdiS	MMSNNFDESIDSKIDENIKAIMEKRNIKSSNYEPPVNTNFKGRNILLYGVPGSGKSFTIKKEYCDDEDRLERLVFHPDYTYSDFVGQILPDVSNGIVKYEFKPGPFTRLLKRAYENPTIEFFLIIEEINRGNAPAIFGEIFQLLDRDETGTSEYGISNTDIAKAVYGDETRKVRIPSNLNIIGTMNTSDQNVFTLDTAFQRRWEMRMIENNFDKADSDFANHPILDTTVTWKNFCTAINKIILDKNVRMTSSEDKRLGVYFVHPSDLVYDENADNPNISEKERIKARQNNSRFPEKVLKYLWDDAFKFSREDIFEVSQYNSLEAVVGKFLSEKKNDRFKVFKENVYDAFISPNADGQNN
395	GC_00003564	ALL_SPLITS	TAL30550_contigs_db	2422	2	2	1	0	1	1	1	ydiS	Type-2 restriction enzyme BsuMI component YdiS	MMSNNFDESIDSKIDENIKAIMEKRNIKSSNYEPPVNTNFKGRNILLYGVPGSGKSFTIKKEYCDDEDRLERLVFHPDYTYSDFVGQILPDVSNGIVKYEFKPGPFTRLLKRAYENPTIEFFLIIEEINRGNAPAIFGEIFQLLDRDETGTSEYGISNTDIAKAVYGDETRKVRIPSNLNIIGTMNTSDQNVFTLDTAFQRRWEMRMIENNFDKADSDFANHPILDTTVTWKNFCTAINKIILDKNVRMTSSEDKRLGVYFVHPSDLVYDENADNPNISEKERIKARQNNSRFPEKVLKYLWDDAFKFSREDIFEVSQYNSLEAVVGKFLSEKKNDRFKVFKENVYDAFISPNADGQNN
396	GC_00003565	ALL_SPLITS	TAL29600_contigs_db	1269	2	2	1	0	1	1	1	None	None	MPKKPKRPCSYPGCPELTDGRFCPEHTKKEASRYEKYQRDPETRKRYGRAWKRIRDRYITAHPLCEECKRQGKLTPATEVHHILPLARGGTHDESNLMALCTPCHSAITARDGDRWPSR
397	GC_00003565	ALL_SPLITS	TAL30550_contigs_db	2407	2	2	1	0	1	1	1	None	None	MPKKPKRPCSYPGCPELTDGRFCPEHTKKEASRYEKYQRDPETRKRYGRAWKRIRDRYITAHPLCEECKRQGKLTPATEVHHILPLARGGTHDESNLMALCTPCHSAITARDGDRWPSR
398	GC_00003566	ALL_SPLITS	TAL29600_contigs_db	1257	2	2	1	0	1	1	1	clpP_1	ATP-dependent Clp protease proteolytic subunit	MKKFWNWVRDTDTQTRTLYLNGAIAEESWFEDDVTPAAFREELMSGEGDIVVWINSPGGDCIAASQIYNMLMDYKGNVTVKIDGIAASAASVIAMAGTEVLMSPTSLMMIHNPFTIAIGDSEEMQKAIQMLDEVKESIINAYELKTGLSRTRLSHLMDAETWLNANKAVELGFVDDIMFKPGESSLQDSFVFSRRAVTNSLMNKLQKPVVKQSVEPLYERLNLLKY
399	GC_00003566	ALL_SPLITS	TAL30550_contigs_db	2395	2	2	1	0	1	1	1	clpP_2	ATP-dependent Clp protease proteolytic subunit	MKKFWNWVRDTDTQTRTLYLNGAIAEESWFEDDVTPAAFREELMSGEGDIVVWINSPGGDCIAASQIYNMLMDYKGNVTVKIDGIAASAASVIAMAGTEVLMSPTSLMMIHNPFTIAIGDSEEMQKAIQMLDEVKESIINAYELKTGLSRTRLSHLMDAETWLNANKAVELGFVDDIMFKPGESSLQDSFVFSRRAVTNSLMNKLQKPVVKQSVEPLYERLNLLKY
400	GC_00003567	ALL_SPLITS	TAL29600_contigs_db	1253	2	2	1	0	1	1	1	None	None	MSFGKMNTFIDLISVERTKDSEGFGKSKDTILASVRAYKEDRHGNEKWANRATFSEATALFRFRKIPDVEVSTNMVIVCNDGRYEITNVEDVKGRGMYIEALAKKVVGSSG
401	GC_00003567	ALL_SPLITS	TAL30550_contigs_db	2391	2	2	1	0	1	1	1	None	None	MSFGKMNTFIDLISVERTKDSEGFGKSKDTILASVRAYKEDRHGNEKWANRATFSEATALFRFRKIPDVEVSTNMVIVCNDGRYEITNVEDVKGRGMYIEALAKKVVGSSG
402	GC_00003568	ALL_SPLITS	TAL28131_contigs_db	3098	2	2	1	0	1	1	1	None	None	MIKIKDKYEIKDSISFDYSNKRPLEERVSEMYKKAGKYLIDISDKLATDTIDGSSLKPIIIKFEINEAGVATIEKQTKYLVMEVE
403	GC_00003568	ALL_SPLITS	TAL30574_contigs_db	1065	2	2	1	0	1	1	1	None	None	MIKIKDKYEIKDSISFDYSNKRPLEERVSEMYKKAGKYLIDISDKLATDTIDGSSLKPIIIKFEINEAGVATIEKQTKYLVMEVE
404	GC_00003569	ALL_SPLITS	TAL29600_contigs_db	1287	2	2	1	0	1	1	1	None	None	MYRELEQKFKVIYPESENATYSSLLNYSDDLNRPRQRWYRYKEGFSLELVRKLINEYNKNNKGTIMDPFLGSGSTIIAANQLGLNGIGFEVNPFSYFLSKCKLQNYSTEIALEFKNASQEVLNVEYERDYKLPALSISKNVFNPDVENYLMNVKENILEGKYSDEVKNLLILGWISSIEPLSNYRKGGNGLKKRKYVKPRIITVNDARSELHTFYTNIFDDIATNDITFKAQIFNDSCMNARDYVEDGSVSGIIFSPPYANCFDYTEIYKLELWFGGFVNSYEDLKKLRKKSLRSHLNGELNLENVDTTKLSESTQELLNSLATKKLWDKRIPAMLQLYYLDMFKVIDQSYAVLEDNGFCAIVVGNSSYGGVVFPTDLILAEYAQKIGFKVDKIEVDRY…
405	GC_00003569	ALL_SPLITS	TAL30550_contigs_db	2425	2	2	1	0	1	1	1	None	None	MYRELEQKFKVIYPESENATYSSLLNYSDDLNRPRQRWYRYKEGFSLELVRKLINEYNKNNKGTIMDPFLGSGSTIIAANQLGLNGIGFEVNPFSYFLSKCKLQNYSTEIALEFKNASQEVLNVEYERDYKLPALSISKNVFNPDVENYLMNVKENILEGKYSDEVKNLLILGWISSIEPLSNYRKGGNGLKKRKYVKPRIITVNDARSELHTFYTNIFDDIATNDITFKAQIFNDSCMNARDYVEDGSVSGIIFSPPYANCFDYTEIYKLELWFGGFVNSYEDLKKLRKKSLRSHLNGELNLENVDTTKLSESTQELLNSLATKKLWDKRIPAMLQLYYLDMFKVIDQSYAVLEDNGFCAIVVGNSSYGGVVFPTDLILAEYAQKIGFKVDKIEVDRY…
406	GC_00003570	ALL_SPLITS	TAL29600_contigs_db	1238	2	2	1	0	1	1	1	None	None	MGHTPYGYRIEDGKAVVDEKTSEQVKELFSGYLAGLSLKEAAKKAGIDCYHATAGKMLQNKHYLGDEFYPPIIDEETFEKAREEKRKRAEKLGRIREPKDEPKTDYPVKFKAKPLVQKYEDPYKQAEYAYSLIESEV
407	GC_00003570	ALL_SPLITS	TAL30550_contigs_db	2376	2	2	1	0	1	1	1	None	None	MGHTPYGYRIEDGKAVVDEKTSEQVKELFSGYLAGLSLKEAAKKAGIDCYHATAGKMLQNKHYLGDEFYPPIIDEETFEKAREEKRKRAEKLGRIREPKDEPKTDYPVKFKAKPLVQKYEDPYKQAEYAYSLIESEV
408	GC_00003571	ALL_SPLITS	TAL29600_contigs_db	1256	2	2	1	0	1	1	1	None	None	MSKILELREKRAKAWEAAKAFLDSKRGSDGLVSAEDAATYDKMEEDIINLGKEIARLERQEALEAELNKPVNMPLTGKPAVPGMDTKTGRASDEYRKAFWNVMRSKNPRHDVLNALSVGTDSEGGYLVPDEFERTLVQTLEEENVFRKLAKIIQTSSGDRKIPVVVTKGTAAWLDEGEEFDESDSVFGQTSIGAYKLGTMIKVSDELLNDSVFDLENYISTEFARRIGAKEEEAFLVGDGDGKPTGIFNATGGAQLGVTAGSATAITADEIIDLVYSLKAPYRKNAVFLMNDATVKAIRKLKDGQGQYLWQPSLTAGTPDTLLNRPVYTSAYAPIIEAGAKTIAFGDFGYYWIADRQGRSFKRLNELFATTGQVGFLASQRVDGKLILPEAIKVLQQKA
409	GC_00003571	ALL_SPLITS	TAL30550_contigs_db	2394	2	2	1	0	1	1	1	None	None	MSKILELREKRAKAWEAAKAFLDSKRGSDGLVSAEDAATYDKMEEDIINLGKEIARLERQEALEAELNKPVNMPLTGKPAVPGMDTKTGRASDEYRKAFWNVMRSKNPRHDVLNALSVGTDSEGGYLVPDEFERTLVQTLEEENVFRKLAKIIQTSSGDRKIPVVVTKGTAAWLDEGEEFDESDSVFGQTSIGAYKLGTMIKVSDELLNDSVFDLENYISTEFARRIGAKEEEAFLVGDGDGKPTGIFNATGGAQLGVTAGSATAITADEIIDLVYSLKAPYRKNAVFLMNDATVKAIRKLKDGQGQYLWQPSLTAGTPDTLLNRPVYTSAYAPIIEAGAKTIAFGDFGYYWIADRQGRSFKRLNELFATTGQVGFLASQRVDGKLILPEAIKVLQQKA
410	GC_00003572	ALL_SPLITS	TAL29600_contigs_db	1240	2	2	1	0	1	1	1	None	None	MQITKITDKQDLLLNPKKKYLSAEVLQREFDYYRAEKLLRKMLEKGLITEVEFNKIDALNRQTFSPFLKEIMPSNR
411	GC_00003572	ALL_SPLITS	TAL30550_contigs_db	2378	2	2	1	0	1	1	1	None	None	MQITKITDKQDLLLNPKKKYLSAEVLQREFDYYRAEKLLRKMLEKGLITEVEFNKIDALNRQTFSPFLKEIMPSNR
412	GC_00003573	ALL_SPLITS	TAL29600_contigs_db	3716	2	2	1	0	0.891026	1	0.942373	None	None	MNKQKARRFLRVIDMNIDKIEEEAIKAFKESCLIKETNDIKIYIDIQGKVEAIAVQTWAKLLDDDKEINIFTLNQAPTHLDDMFGEIYHVNDYEEFEKWCEKEDKSLNWDSYEKFNKENFEEIAERNIDDSSSAFLEKLREGIENCKQELQNIVEN
413	GC_00003573	ALL_SPLITS	TAL30574_contigs_db	1042	2	2	1	0	0.891026	1	0.942373	None	None	MNKQKARRFLRVIDMNIDKIEEEAIKAFKESCLIKETNNIKIYIDIQGKVEAIAVQTWAKLLDDDKEINIFTLNQTPTHLNDMLGEICYVNDYEEFENWCENEWENLDWDSYKKFNKENFEEIAERNIDDCASVFLEELREGIESCKQELQNAVEN
414	GC_00003574	ALL_SPLITS	TAL29600_contigs_db	3548	1	2	2	0	0.729701	1	0.843731	None	None	MANTLAYGQVLQQGLDKQATQELLTGWMDSNAKQIKYEGGKEVKIGKLSTDGLGDYSRGSANAYVGGDVKFEYETKIMTQDRGRKFTLDAMDVDETNFLVTATTVMGEFQRLKVIPEIDAYRLSRLATIAISIEGDINVEYGYTVNSSTIINKIKTGIKIIRENGYNGPLVCHLTYDSMFAIEEKVLEKLTAVTFAQGGIQTQVPSIDGCPLIKTPQNRMYSSILLNDGTTSGQTAGGYLKGTKALDTNFIIAPVDVPLAITKQDKMRIFDPETNQTANAWSMDYRRYHDLWVTDNKANSVYANFKDAKPTA
415	GC_00003574	ALL_SPLITS	TAL29600_contigs_db	3614	1	2	2	0	0.729701	1	0.843731	None	None	MANVIEYAPIIQQTLDEAAIQTLLTGWMDANAGKAIYNGGKEIKIPSLEVDGLGDYNRGSSDGYANGDIKFGYETKTMTQDRGRKFTIDPNDVDETNFALTASEIMGKFQRTKVIPEVDAYRLSKLATVAISIENDTNVEYGYTPHKDTVISKIKKGITTIRETGYTGELVIHLTYDTLTAVEEKTLEKLMAIDFSKGGITTKVPTIDFCPLIATPQNRMYSSITLYDGKSEGQKQGGYVKGSKALDCNFIIAGRDVPIAVTKQDQMRIFDPLTYQGGNSWAMDYRRYHELWVTNLNSNLVYANFKDAKPIA
416	GC_00003575	ALL_SPLITS	TAL28131_contigs_db	2969	2	2	1	0	0.906433	0.982834	0.943088	None	None	MEYKIIKIKRLLGLDESDSSKDTILEFILEDVEEIVKNYCNIPTIPEQLNSTILRMAIEMYKNESLGSEDIALGSISSISEGDTSVSYRSSASEFKESLLKDYKSQLNRYRKIRWK
417	GC_00003575	ALL_SPLITS	TAL30574_contigs_db	1072	2	2	1	0	0.906433	0.982834	0.943088	None	None	#NAME?
418	GC_00003576	ALL_SPLITS	TAL28131_contigs_db	3116	2	2	1	0	0.89071	0.580795	0.703117	None	None	VAKYEYWITEEGLIKIEGWARDGLTDEQIAFNIGINVKTLCDWKEEYGNICNVLKRG-------------------------YFCG-----------------------------------------------------------------
419	GC_00003576	ALL_SPLITS	TAL29600_contigs_db	3605	2	2	1	0	0.89071	0.580795	0.703117	None	None	VAKYEYWITEEGLIKIEGWARDGLTDEQIAFNIGINVKTLYDWKKKYSNICNALKKGKEVIDRQVENALLKRALGYEYDEITYEEGQETKRVTKHVVPDTTAQIFWLKNRKPAEWRDKQIVESTNEITINNPFKELSTEELKRLAKLDDDG
420	GC_00003577	ALL_SPLITS	TAL29600_contigs_db	3131	2	2	1	0	0.770026	0.923022	0.839611	None	None	MELKFREWNKNGKEMYSYDEMVCYSKNLLREWVYSGVYLPKNNENFEVMIYTGLKDCDGKEIYEGDIVLCRSIFFTEFAGEVKFKDGCFIAVNEITGDCFRL-SELEIIKVDGNIYEDLSKLNDIRRCD--EGGIRDDNN
421	GC_00003577	ALL_SPLITS	TAL30574_contigs_db	1101	2	2	1	0	0.770026	0.923022	0.839611	yopX	SPBc2 prophage-derived uncharacterized protein YopX	MELKFREWNKNGKEMYSYDEMVCYSKNLLREWVYSGVYLPTSNENFEVMIYTGLKDCIKKEIYEGDIV-SYILSFEEFIGEVKFEEGFFVIDNEVLGECVGLFHEIAVVKVIGNIYENPEMLEKIRKSKVLEG-------
422	GC_00003578	ALL_SPLITS	TAL29600_contigs_db	3670	1	2	2	0	0.738462	1	0.849558	None	None	VLIGDNISQILRKRNIKPYKLAKELGIDESGLYKIIRNEKKNPTINTLIKIADYLDVTLDELVGR
423	GC_00003578	ALL_SPLITS	TAL29600_contigs_db	3641	1	2	2	0	0.738462	1	0.849558	None	None	MAINDNVNKILKDRDLKAWKLAKEIGVDSGNLYAILRGENKNPTIDTLIKIADYLDVTLDKLVGR
424	GC_00003579	ALL_SPLITS	TAL28131_contigs_db	2978	2	2	1	0	0.878788	1	0.935484	None	None	MNKDVELTEKDLYCIARHIQVYVFKKDDEVIKKEDNPCCRCEYRHECYKNNVCIYHWTTFKKLSKITGLKMGFGVKL
425	GC_00003579	ALL_SPLITS	TAL30574_contigs_db	1062	2	2	1	0	0.878788	1	0.935484	None	None	MNKDIELTEKDLYCIARHIQVYVFKKDDEVIKKEDNPCCRCKHKFKCYENSVCIYHCSVFQKLSKITGLKMGFGVKL
426	GC_00003580	ALL_SPLITS	TAL30550_contigs_db	3578	1	2	2	0	0.949091	1	0.973881	dnaI_2	Primosomal protein DnaI	MKRLKYFVLRENDIERNCHIYCKLCGKRVDGELVDLGFTKFIPRIKCECEIKRDKENEEKERLMKISSLKRDCFSSPLQHQYTFEKFLNEKGQAYKVAYNYAKSFEQMKKDNVGLLFYGDVGSGKTYLACSIANELIERKQVKVKIMNLSQVINQIQKSAFKVDSNEIISNLSNIPLLILDDLGIERDTSYAREQVYNIINSRYLKGKPTIFTTNLSLEIIQNPNIDLEYQRIYSRILEMTIPVKVTGEDFRRKIQQEKLRKYKELLLYGGGIDD
427	GC_00003580	ALL_SPLITS	TAL30550_contigs_db	2367	1	2	2	0	0.949091	1	0.973881	dnaI_1	Primosomal protein DnaI	MTSLKDFVLRENDIERNGHIYCKSCGKRVDGELLDLGFTKFIPRIKCKCEIKRDKENEERERLMKISLLKRDCFSSPNQHQYTFEKFLNEKGQAYKVAYNYAKSFEQMKEDNVGLLFYGDVGSGKTYLACSIANELIEREQVRVKIMNLSQVINQIQKSAFKVDSNEIINNLSNIPLLILDDLGIERDTSYAREQLYNIINSRYLKGRPTIFTTNLSLEIIQNPNIELEYQRIYSRILEMTIPVKVTGEDFRRKIHQEKLRKYKELLLYGGGIDD
428	GC_00003581	ALL_SPLITS	TAL28131_contigs_db	3143	2	2	1	0	0.962366	0.927635	0.944681	None	None	VNKCHKEGGIRMEKVRMTVRLVPKLNQYVQNIAKECGKSKNSIIVDACWEFIEKIKKENKFNVESEE
429	GC_00003581	ALL_SPLITS	TAL29600_contigs_db	3637	2	2	1	0	0.962366	0.927635	0.944681	None	None	#NAME?
430	GC_00003582	ALL_SPLITS	TAL29600_contigs_db	3544	1	2	2	0	0.970588	1	0.985075	None	None	MIEFNSLDTLIRDLEREEREMSKNLRRAKNNIGNKLLRKVKPKTPVAKIDGGTARKSWKYKELNLFDGVVSNNVEYIHHLEYGHRTRQGTGTSENYRPKPNGISFVPGVFMLARSVDEMSSIIDDELNQIIIDFWN
431	GC_00003582	ALL_SPLITS	TAL29600_contigs_db	3618	1	2	2	0	0.970588	1	0.985075	None	None	MIEFNSLDTLIRDLEREGREMSKNLRRAKNNIGNKLLRKVKPKTPVAKVDGGTARKSWKYKEPNLFEGVVSNNVEYIYHLEYGHRTRQGTGTSENYRPKPGGISFVPGVFMLARSVDEMSSIIDDELNQIIIDFWN
432	GC_00003583	ALL_SPLITS	TAL29600_contigs_db	3551	2	2	1	0	0.765766	0.71787	0.741045	None	None	MAKFKKKPVEVEAFRLGYDIEPEWFFENSRVCNFIQEKCIDGNVSCDLKTLEGTMRANKGDYIIQGVKGEIYPCKADIFEMTYEKVEYTATIENLTNYAENIEEGHRCADEDNNKENKLELSAKLELDTKDFEENIKNAIKEIEIFNKAVGTLEQKINGIFGREKVNEVKINIPTISKSESVEEVNGKLLKELKSQKLIVSEKDKKFKKYDICFKNGECISGVIKEHVTDKLTTYFPDSQSDIDCLRAIEDEEKLVIFNTADVQVITISDYIENEEIDYI
433	GC_00003583	ALL_SPLITS	TAL30574_contigs_db	1078	2	2	1	0	0.765766	0.71787	0.741045	None	None	MAKFKKKAVEVEAFKLGYDVEPKWFIENDRVCNFMQEKCINGHISCDLKTLEGTMRANKGDYIIQGVKGEIYPCKADIFEMTYQKVEYTATIENLTNYAENLEQKHRYIDKEKVKKNNLELSAKIKLDTTDFEENIKSATKEIETLNEVVDRLEKKLNRIFAKEN----KVDIDSI-----VKQLEERLRESIE--------------------------------------------------------------------------------------
434	GC_00003584	ALL_SPLITS	TAL28131_contigs_db	2965	2	2	1	0	0.781893	0.981929	0.870568	None	None	MAKFVKKPVEVEAFKLGYDVEPKWFI--ENDRVCNFIKEKCINGHVSCDLETLEGTM-RANKGDYIIQGVKGEIYPCKADIFEMTYQKVEYRGKNKLSTEMTLDSTNFQENIKNATKELEFFIETLEKADDKIDKLAEKMNKCDCKVDIDKIVKQLGECLRESIE
435	GC_00003584	ALL_SPLITS	TAL29600_contigs_db	3610	2	2	1	0	0.781893	0.981929	0.870568	None	None	MAKFVKKPVEVEAFKFDIDVEPTTWIRQEVERGNVWVEHSIDKAHTKLFIRTLEGKIYQVNIGDYIIQGVKGEIYPCKADIFEMIYEKVEYRGKNKLSTKMTLDSTNFQENIKNAAKELEFFIETLEKADDKIDKLTKKMNKCACKVDTDKIVKQLVEHLREGIE
436	GC_00003585	ALL_SPLITS	TAL29600_contigs_db	3549	1	2	2	0	0.893939	0.994975	0.941755	None	None	MEWLRKILEGIKIEENKFDIEEILKSVNTEFPKHAVPKETFNKVNEQLKEADKTIKSFNSKMTQEDVEKLKTEHQTEIKKIEENHKLEVEKIQNESLKTRKLSAVEKALLTNKAKHTDLLTNKFDLEKITIGEDGKIVGIEEQLKELQESYKDLFESSTTETTTQTNT-PFYKYVPGGSGETNETANMETVVNGILGVK
437	GC_00003585	ALL_SPLITS	TAL29600_contigs_db	3613	1	2	2	0	0.893939	0.994975	0.941755	None	None	MEWLRKILEGIKIEENKFDIEEILKSVNTEFPKHAVPKETFNKVNEQLKEADKTIKSFNSKMTQEDVEKLKTEHQTEIKKIEENHKLEVEKIQNESLKTRKLSAVEKALLTNKAKHTDLLTNKFDLEKISVGEDGKVVGIEEQLKELQESYKDLFESNATETTKQTNAQSFYKYVPGGTSNTSQEITTEQIKAAINGQI
438	GC_00003586	ALL_SPLITS	TAL29600_contigs_db	3543	1	2	2	0	0.984547	1	0.992214	None	None	VLLSYNEILDSFTKTIDNNFEETIVAGEYNIKDNKESYFFVQIIPEETQIATKRTDIKSFLVDIKYLPSWKKKKTHLFDILNKLENIFTRNIKVKDRYLTFSKKNGSIEKDEIGNYVQFLISINYHEQIYFEEEKHELMEELNMRFKGRSD
439	GC_00003586	ALL_SPLITS	TAL29600_contigs_db	3619	1	2	2	0	0.984547	1	0.992214	None	None	VLLSYNEILDSFTKTIDNNFEETIVAGEYNIKDNKESYFFVQILPEETQIATKRTDIKSFLVDIKYLPNWKKKKTDLFDILNKLENIFTRNIKVKDRYLTFSKKNGSIEKDEIGNYVQFLISINYHEQIYFEEEKHELMEELNMRFKGRSD
440	GC_00003587	ALL_SPLITS	TAL29600_contigs_db	3701	1	2	2	0	0.861725	0.991014	0.921859	None	None	MDVSETDRVHKVMMQTQNKGITTVGELGATLAQVTPTASAMSFSFEQVGASLANMTAQGTPTAQATTQLNSLLAELGKTGTVANKSLLSATKGTKYAGKSFKELMQAGVPLNEILNLMDGSAKKNKKSLIDMFGSIEAGKAALALSGQNSEQYTNNLKAMSTQADVVSSAYAKMSNTLESKTEILKESFKNLGIEIYSKLKEPLKNATDIGIKCLQDLNNQFSNGSLKEGVSQIAQSFGNLTSTIIKITTKALPTMIKSLSWVLKNGRIIATILISIKAAMMWASAVKTIRNMRLSFLIAKAAVINFKNGTA---AAGTT----LTIYQSIVAVLTGEMTLAAVATNGLKAAMVALGGPIGVALLAITFLSVGLIYLWNTNKGFRDFVIGAWNNIKETA…
441	GC_00003587	ALL_SPLITS	TAL29600_contigs_db	3680	1	2	2	0	0.861725	0.991014	0.921859	None	None	MDVSETDRVHKVMMQTQNKGITTVNELGSALAGVTTTSSAMGVSFEQVGASLASMTAQGTPTSEAVTQLNGLIADLGRNGTLANKSLLSATKGTKYAGKSFKELMQAGVPLNTVLDLMDVSAKKSGKSLIDMFGGIDAGKAALALSGQNSEQFTNNLKAMSTQADVVGSAYAKMSNTLESKIGILKESFKNLGIEIYSKLKEPLKNAAETGIKCLQDLNNQFSNGSLKEGVSQIAQSFGDLTSTIIKIATKALPTMIKSLSWVLKNGPTIASILVSIKVASIMTSVVKGIVTLVNAWKAAKRAAVAYSIALAFSNSAGTTAALGMTTFQIIVSVLTKQMKVGAAAAALFGKASLLLGGPIGVVIVAVTTLVAGFLVLWNTNKGFRDFVINAWNNIKETA…
442	GC_00003588	ALL_SPLITS	TAL29600_contigs_db	3554	1	2	2	0	0.945926	0.997783	0.971163	None	None	VELEKIRAIISADIARRQEILQAKSYYYNENDILKKGVVVQNRDENPLRNADNRISHNFHEILVDEKASYMFTYPVLFDIDNDKELNEKVTDVLGNEFTRKAKNLAIEASNCGTAWLHYWIDEEYSREQVISQKFKYGVVNTEEIIPIYKNGIERELEAVIRYYVQLEDVENQIQKQAYTYVEFWTDKILDKYKFFGVTCCGSQIEHITVQHRFNSVPFVEFANNIKKQSDLSKYKSVLDLYDKIMSGFANDLEDIQQIIYILENYGGEDTAQFLNELKRYKAIKTETDSEGDSGGLKTMQIEIPVEARKVILEILKKQIYESGQGLQQDTENFGNASGVALKFFYRKLELKSGLLETEFRTSFDKLIKAILYFLGITDYKKIQQTYTRNMMSNDLEDA…
443	GC_00003588	ALL_SPLITS	TAL29600_contigs_db	3607	1	2	2	0	0.945926	0.997783	0.971163	None	None	VELEKIRAIISADIARRQEILQAKSYYYNKNDILKKGVVVQNRDENPLRNADNRISHNFHEILVDEKASYMFTYPVLFDIDNNKELNEKVTDTLGNEFTRKAKNLAIEASNCGTAWLHYWIDEEYSGEQVTNQTFKYGVVNTEEIIPIYRNGIERELEAVIRYYIQLEDVKGQIQKQAYTYVEFWTDKILDKYKFFGVSCYGSQIEHITVQHRFNSVPFIEFANNIKKQSDLSKYKKILDLYDRVMSGFANDLEDIQQIIYILENFGGEDTSEFLKELKRYKTIKTETDSEGDSGGLKTMQIEIPVEARKIILEILKKQIYESGQGLQQDTENFGNASGVALKFFYRKLELKSGLLETEFRTSFDKLIKAILYFLGVTDYKKIQQTYTRNMMSNDLEDA…
444	GC_00003589	ALL_SPLITS	TAL28131_contigs_db	3589	2	2	1	0	0.913821	1	0.95497	None	None	LDKEINLINYLPQILQDKEEYIKVFNAENKEIKILHDKLNDLTSDQFLEDLTPFGIKRWEKIMSITPKSNETLDDRRFRIFSRYISKLPYSERFLRNWLDNIVGEGNYELTINNATYNIHLESDARNQDWFEEVHSFVSNIKPCNMTLDYTRVLISKDNHMNFGITTLMGQEITIYPWSPPDIETYGEIDVLTGNGVGYQEVTIF
445	GC_00003589	ALL_SPLITS	TAL30574_contigs_db	1053	2	2	1	0	0.913821	1	0.95497	None	None	LDKEINLINYLPQILQDKEEYIKVFNVENKEIKTLHDKLKDLSNDQFLEDLTISGIKRWEKIMSITPKSNESLEDRRFRIFSKYISKLPYSERFLRNWLDSIVGEGNYELTINNATYNIHLESDARNQDWFEEVHSFVSDIKPCNITLDYTRVLVSKDNYMNFGATTITGHEITIYPWSPSDIETQGEINILSGNGFGYQEITIY
446	GC_00003590	ALL_SPLITS	TAL29996_contigs_db	3501	2	2	1	0	0.959064	0.840153	0.895679	None	None	MYPNKKQQELINKTFGCCRFVYNKYLAKRIDVYKNDKETFTYKQCSSDLTNLKKELKWLNLYRLCALAL
447	GC_00003590	ALL_SPLITS	TAL30574_contigs_db	3700	2	2	1	0	0.959064	0.840153	0.895679	None	None	#NAME?
448	GC_00003591	ALL_SPLITS	TAL29600_contigs_db	3719	2	2	1	0	0.985507	1	0.992701	None	None	MKDVFEELISIKDACELYKKGESTLRLNIRNGKFVEGVDCKKFGTTWVFKKTALEREYNKKDKKRESGN
449	GC_00003591	ALL_SPLITS	TAL30574_contigs_db	1045	2	2	1	0	0.985507	1	0.992701	None	None	MKDVFEELISIKDACELYKKGESTLRLNIRNGKFVEGVDCKKFGTTWVFKKTALEREYNKKDKKIESGN
450	GC_00003592	ALL_SPLITS	TAL29600_contigs_db	3644	2	2	1	0	0.679365	1	0.809074	None	None	MKSLIIVRNAVEQQLNRANLEINKNEQLYTKLRKKEERNISEEIELSNALREKSVNERLKIFAESLLEIIDTQIEIKEYEESEDYKIFQLILEELGRDRPIDVQI
451	GC_00003592	ALL_SPLITS	TAL30574_contigs_db	1105	2	2	1	0	0.679365	1	0.809074	None	None	MESLKIVKQYVEGQLNLSSLEIDKNKETYEILKNKSSRDMLDDINLNDALREVTVNERLKIFAESLLELLDTQIKIKESEESEDYKRLCMYLDEFGRDIPIDVQI
452	GC_00003593	ALL_SPLITS	TAL29600_contigs_db	3671	1	2	2	0	0.889908	1	0.941748	None	None	MSVALQFIDTKDLVQELMRRDDTTDIIKMFLDREGIKRMNLVTLKEFKEYLKVSDVTARNMIKEAEAQNLYTVIKVGVSYRVDLISFEEYVMKNALKDKNVMKKRKGVI
453	GC_00003593	ALL_SPLITS	TAL29600_contigs_db	3642	1	2	2	0	0.889908	1	0.941748	None	None	VSVALQFIDTKDLVQELMRRDDTTDIIKMFLDRQGIKQMKLVTVKEFSEYLKVSDSTARNMIREAMAQNHYTVIPIGNSYRIDLISFEEYVMKNAMKDRDVIKKRKGVI
454	GC_00003594	ALL_SPLITS	TAL29600_contigs_db	3555	1	2	2	0	0.891258	0.713179	0.792336	None	None	-MIDNKLIALEAKKELARRDFFFYCNLRAPNFYKKDRQYLVNLCNDFQKFYESNDEILILNLPPRHGKSRTAGLFVEWVLGRNQEEKIMTGSYNETLSTMFSKNVRNAIQEVKADIYKPVFNDIFSDVHIKYGDSAMNLWSLENGYNNYLATSPTGTATGFGATILLIDDVIKNAEEAYNENVLEKHWDWFTNTMLSRLEEGGKIIIIMTRWSSKDLAGRALEHYKEEGKKVKHINMKALQEDGNMLCEEVLSLNSYKSKVRAMGEDIASANYQQEPIDLKGCLYTKFKTYDKLPVDNKGNLLFTSIKAYVDTADEGADYLCSIVYGVYNKEAYVLDVLYTKESMETTEYKTAKMFYENEVNKADIESNNGGRAFARSVQRLLKEKFNSNKTTIKWFHQ…
455	GC_00003594	ALL_SPLITS	TAL29600_contigs_db	3606	1	2	2	0	0.891258	0.713179	0.792336	None	None	MMMDKKLIQLEAKKELARREFFYFCNLLAPKFYKEDRKYLVETCNKLQDFYYSDDEVLIINMPPRHGKSRSASLFVEWILGKNKNEKIMTGSYNETLSTMFSKNVRNTIQEEKADIDTIIYSDIFPNTKIKHGDGAMNLWSLEGGYNNYLATSPSGTATGFGCSLMIVDDLIKNAEEAYNENVLEKHWDWFTNTMLSRLEEGGKIIIIMTRWSSKDLAGRALEHYKEEGKKVRHINMKALQEDGNMLCEEVLSLKSYKSKVRAMGEDIASANYQQEPIDLKGCLYTKFKTYDKLPADDKGNLLFTSIKAYVDTADEGADYLCAIVYGVYNKEAYILDVLYTKESMEITEYKTSKIFYDNEVNKADIESNSGGRAFARNVQRILKEKFKSNKTIIKWFHQ…
456	GC_00003595	ALL_SPLITS	TAL28131_contigs_db	3441	2	2	1	0	0.872093	0.549585	0.674258	pomA_2	Chemotaxis protein PomA	MKKTDSLTFIGLILSTVLVLVGAAKGSSSGLKNFFDVSSILITVLGSFGALMITFTIDDIKLIKNALQYSFKTMSISKLDLLEQFKTLSKKARKEGLLSIESDVMEIEDPFMKKGLELCIDGLEINEIRSILELEIDSVEDTNNRYSKLFKTWGTFAPAFGMLGTLIGLIQMLSDLTSPDLIASGMGKALITTFYGSLLANIALNPIAYNIDEKTEKEIYVKEMMLEGIISIQSGESSIVVEERLATYLSNNEKLEIMKSNKNTERAMSNGA
457	GC_00003595	ALL_SPLITS	TAL29600_contigs_db	3762	2	2	1	0	0.872093	0.549585	0.674258	None	None	---------------------------------------------------MITFTIDDIKLIKNALQYSFKTMSISKLDLLEQFKTLSKKARKEGLLSIESDVMEIEDPFMKKGLEF----------------------------------------------------------------------------------------IYYKLD----------------VIS-------------LNIYMQFSKC------------------
458	GC_00003596	ALL_SPLITS	TAL29600_contigs_db	3740	2	2	1	0	0.914683	1	0.95544	None	None	MSKTKKEFFNATKKQLSNYKQLSANIIKLKNEIQMLKDNSVGDLMKGISYDSVKTGKTNKTSNMIEDAIVNVSDLITEKEIELYEAEIIKSTIDLAIRNLKPIHRQIIELKYIDGLMWQEMVDIVHLEERQLSVRASQAISSISIALFGKKALIEQEPLFELLDYKPN
459	GC_00003596	ALL_SPLITS	TAL30574_contigs_db	1090	2	2	1	0	0.914683	1	0.95544	None	None	MSKTKKEFFNATKKQLSNYKQLSTNIIKLKNEIQMLKDNSVGDLMKGISYDSVKTGKTNKTSNMIEDAIVNVSDLITEKEIELYEAEIIKSTIDLAIRNLKPIHKQIITYKYIEGLEWSLIVDKVYLEERQLRERANQAINSISIALFGKKALIEQEPLFELLDYKLS
460	GC_00003597	ALL_SPLITS	TAL29600_contigs_db	3685	1	2	2	0	0.671795	1	0.803681	None	None	MYHFESLSNYCSVIDRQVSTDSKYFETHTSNDKKLIDFSCSHSNTCNLSDENKCELLQKAHNKYR
461	GC_00003597	ALL_SPLITS	TAL29600_contigs_db	3756	1	2	2	0	0.671795	1	0.803681	None	None	MEYFESYNNHCSIINKRVSTTSKYFGTGKDNTRKIISFSCSNSDECNITDDNECELFQEAYNKYR
462	GC_00003598	ALL_SPLITS	TAL29600_contigs_db	3540	2	2	1	0	0.958333	0.997555	0.977551	None	None	MIDKLYHSKQLEVLNFALNNDYFMLINYGAKRTGKTIIDNDLFLLELRRVRKIANELDIKLPQYVLAGADLGTLQRNVLNELTNKYDIEFKFDKHNRFVLFGVQVCCFGHSKTNDLGRIRGMTSFGAYINEGTVANEEVFNEIKSRCSGEGARILVDTNPDQPEHWLKTNFVDKTDGKVIQSFHYKLDDNIFLSERYRENIKKSTPSGVFYDRDINGLWVSADGLVYQDFNKDVHYISKDKLKDINFVRYFAGVDWGYEHFGAIVVIGEDDRGNLYLLEEHSAQHKEIDYWIDKAKSIKEKYGNIKFYCDSARPEHLAAFKRNSIKAFNADKAVLSGVEAVAKRIKTNTLFVVYDNVNLFRKEIFMYAWNKNTGEPIKKWDDVLDALRYAIYTDS-KAG…
463	GC_00003598	ALL_SPLITS	TAL30574_contigs_db	1082	2	2	1	0	0.958333	0.997555	0.977551	None	None	MIDELYHSKQLEVLDFALNNDYFMLINYGAKRTGKTIIDNDLFLLELRRVRKIANELDIKLPQYILAGADLGALQRNVLNELTNKYDIEFKFDKHNRFVLFGVQVCCFGHSKTNDLGRIRGMTSFGAYINEGTVANEEVFNEIKSRCSGEGARILVDTNPDQPEHWLKTNFVDKTDGKVIQSFHYRLDDNIFLSERYRENIKKSTPSGVFYDRDINGLWVSADGLVYQDFNKDIHYISKDKLNDINFVRYFAGVDWGYEHFGAIVVIGEDDRGNLYLLEEHSAQHKEIDYWIDKAKNIKEKYGNIKFYCDSARPEHLAAFKRNSIKAFNADKAVLSGVEAVAKRIKTNTLFVVYDNVNLFRKEIFMYAWNKNTGEPIKKWDDVLDALRYAIYTDSLGTG…
464	GC_00003599	ALL_SPLITS	TAL29600_contigs_db	3649	1	2	2	0	0.859259	0.97842	0.914976	ssb_3	Single-stranded DNA-binding protein ssb	MNTITLVGRLVADAELKYLPNSGTPKITFSMAVDRRFKDKNGNKITDFIQCEQLGKHVENLVQYLVKGKPIYAVGELNIYNYKDENGCWKSITKVNVNALELLSSKNDNN---AKQEYVPPGLDPQGFQAIDDDDIPF
465	GC_00003599	ALL_SPLITS	TAL29600_contigs_db	3678	1	2	2	0	0.859259	0.97842	0.914976	ssb_4	Single-stranded DNA-binding protein ssb	MNSINLVGRLVADAELKYLPNSGTPKILFRVAVDRKYKDREGKKKVDFIPCEQLGKHVENLVQYLTKGKQIYAFGELNIDNYKDENGCWKSITKVNVNALELLSSKEDSNNHKEQQEYIPPGLDPQGFQAINDDDIPF
466	GC_00003600	ALL_SPLITS	TAL28131_contigs_db	3596	2	2	1	0	0.943419	1	0.970886	cwlC_2	Sporulation-specific N-acetylmuramoyl-L-alanine amidase	MKIGINCGHTKTGAGSGAIGKINESIETRNVGYKVIDKLKKLGNNVVDCTIDKASTQSECLSKITAQANRQDLDWFISIHFNAGGGKGCEVYTYKGKQYQDAVDVCKNISKLGFTNRGVKDGSGLYVVKKTKAKSMLIEVCFVDTEDANKYLSLGADKLATAIVEAITKHISSAQENNYNRYKHTIVYSGDDKVSADILGLYYKRKKESYLVTDIKDYKPHRTQNLYVIGGVTCNKMKEMSKTTGEKFTQLYGNDVWSTLDKAREFVKGKL
467	GC_00003600	ALL_SPLITS	TAL29600_contigs_db	2090	2	2	1	0	0.943419	1	0.970886	cwlC_1	Sporulation-specific N-acetylmuramoyl-L-alanine amidase	MKIGVNCGHTKTGAGSGAIGKINESIETRNVGYKVIDKLKTLGNNVVDCTIDKASTQSECLSKIATQANRQDLDWFISIHFNAGKGRGCEVYTYKGKQYQDAIDVCKKISDLGFTNRGVKDGSGLYVVKKTKAKSMLIEVCFVDSEDANKYLSLGADKLATAIVEAITKHISSAEENNYNRYKHTIVYSGDDKVSADILGLYYKRAKESYLVTDIKDYKPHRTQNLYVIGGVTCNKMKELSKTTGEKFTEIYSDDVWSTMDKAIEFVKEKL
468	GC_00003601	ALL_SPLITS	TAL28131_contigs_db	2979	2	2	1	0	0.973118	1	0.986376	None	None	MFCSNCGAEITGIGKFCSSCGVAVETEIIEDNNIKLNDLIVDANGIEVNMTEIYRKYRKEKVNAIKNVMEISGLNIKEAKKIVDSSFEELKINFIDDAMSNSEKEKIINNQNRKNNIEKAQQESVACCPKCGSTSLTAQKKGFGIGKAVVGASLTGGIGLVAGNLGAKKVRVTCLKCGKQFWAGKK
469	GC_00003601	ALL_SPLITS	TAL30574_contigs_db	1060	2	2	1	0	0.973118	1	0.986376	None	None	MFCSNCGAEITGIGKFCSSCGVAVETEIIEDNNIKSNDLIVDANGIEINMTEIYRKYRKEKVNAIKNVMEISGLNIKEAKKIVDFSFEELKINFIDDTMSNSEKEKIIQNQNRKNNIEKAQQESVACCPKCGSTSLTAQKKGFGIGKAMVGASLTGGIGLVAGNLGAKKVRVTCLNCGKQFWAGKK
470	GC_00003602	ALL_SPLITS	TAL28131_contigs_db	3095	2	2	1	0	0.803922	0.971429	0.879773	None	None	#NAME?
471	GC_00003602	ALL_SPLITS	TAL29600_contigs_db	3703	2	2	1	0	0.803922	0.971429	0.879773	None	None	MVIDFLLSILAGVISAFMYEKIKNHSKANKSGLKK
472	GC_00003603	ALL_SPLITS	TAL28131_contigs_db	3144	2	2	1	0	0.94822	1	0.973422	None	None	MTTITVRIYTPLNENLEKISYQTGILKSSLILYAINDIIRNSKVNELQSISYKSDDTVRSTLRIPGVLKELLEKTAKENNLSINSLINNVVHSFCISDWLIYL
473	GC_00003603	ALL_SPLITS	TAL29600_contigs_db	3636	2	2	1	0	0.94822	1	0.973422	None	None	MTTITVRIYTPLNENLEKISCQTGILKSSLILYAINDIIRNSKVNELKSVSYKSDDSVRSTLRIPSVLKELLEKTAKENNLSVNSLINNAVHSFCISHWLIYL
474	GC_00003604	ALL_SPLITS	TAL29600_contigs_db	2093	2	2	1	0	0.969697	0.99	0.979743	None	None	MKKITKKEIKKYVREAVNNSFNWEINKCGFYIKNNEIEFFISYKGQGIDENVYNDAYEEIIYIEDIIEEYRRKEYNLEDVDSIVYDNVNDMINCYDEEKQ
475	GC_00003604	ALL_SPLITS	TAL30574_contigs_db	1044	2	2	1	0	0.969697	0.99	0.979743	None	None	MKKITKKEIKKYVREAVNNNFNWEINKCGFYIKNNEIEFFISYKGQGIDENVYNDTYEEIIYIEDIIEEYRRKEYNLEDVDSIVYDNVNDMINCYNEEK-
476	GC_00003605	ALL_SPLITS	TAL28131_contigs_db	3620	2	2	1	0	0.780362	1	0.876633	None	None	MEQQDVIDKLRRGELMLMEYLWNKKSILSKKEIIEAMKKRYKWRKSTTEILLKRLVKMKTLKKKRIGFQFSYEVLVTKKEYLNARKEERDISKYDNFFARIFTTIHKRDKMTEEQLKAFIKNMEKIGKR
477	GC_00003605	ALL_SPLITS	TAL29600_contigs_db	3744	2	2	1	0	0.780362	1	0.876633	None	None	MERQEVESKLRRGELILMEYMXREKSTLSKKEIEVAMKEKYKWRKSTTEILLGRLVKMRILKKKRVGFQLNYEVLVTKKEYLDVIKEEKDVSKYDNFFTQVFTTIHKKEEKTEEQIKVFIESMQKLGKK
478	GC_00003606	ALL_SPLITS	TAL28131_contigs_db	3117	2	2	1	0	0.964706	1	0.982036	None	None	MNDYKEKTEPKLNILVQSKVDILCSNSSTMTGVDTSIDIKLSLDNRVIGNLTNEDVKYEIITCFNKCLEGINRKIGSKEVIDKLK
479	GC_00003606	ALL_SPLITS	TAL29600_contigs_db	3604	2	2	1	0	0.964706	1	0.982036	None	None	MNDYKEKTEPKLNILVQSKVDILCSNSSNMNGVDTSIDIKLSLDNRVIGNLTNEDVKYEIITCFNKCLEGINRKIGSKEVIDKLQ
480	GC_00003607	ALL_SPLITS	TAL28131_contigs_db	2964	2	2	1	0	0.831276	0.976051	0.897865	None	None	MIKLYILSIIVFCTGLYLFKMKIDSNEELIKILK--NKKVRRKCNFIFMALFPLLNFILGVIFIISSLLVSNEDIIKNLKGDK
481	GC_00003607	ALL_SPLITS	TAL30574_contigs_db	1079	2	2	1	0	0.831276	0.976051	0.897865	None	None	MLKLYILSIIVFCTGLYLFNMKVYSNEELIELLKSVNIRKRKKYNFIFLALFPLLNFILGVILILYSLLVSNEDIIKYLRRNK
482	GC_00003608	ALL_SPLITS	TAL28131_contigs_db	3145	2	2	1	0	0.896296	0.737981	0.80947	None	None	#NAME?
483	GC_00003608	ALL_SPLITS	TAL29600_contigs_db	3635	2	2	1	0	0.896296	0.737981	0.80947	None	None	MRNKEKEAITNSNSAKKVIELKHEQTTLRIPEDLYKALIDLSREIGMPIASIVIIACWLYISKIN
484	GC_00003609	ALL_SPLITS	TAL30550_contigs_db	2103	2	2	1	0	0.658537	0.993092	0.79193	None	None	MFGIFDKLTEFFKDMLLGGIKANLESMFLDINDKVGVIATDVGKTPMGWNGEVYNFIKNINDNVIVPIAGLIITAVLCIELINMVMQKNNMHDTDTFEFFKYIIKMFIAVYLASHAFEFSMAVFDVAQNLVNKAAGVITTSATVSGDQIVA-MVDALKEKEIGELLMILVETSLVRIAIQGISLVITLIVYGRMFEIYVYSSVSSIPFATMGNKEWGQIGTNYIKGLFALGLQGLFLMICLGIYTVLIRTVQV-TDIHASLFSILGYALLLGLMMFKSGTVAKSIMNTH
485	GC_00003609	ALL_SPLITS	TAL30574_contigs_db	292	2	2	1	0	0.658537	0.993092	0.79193	None	None	MNTIIERITEAIKEILIGMIQNGLEGMFVEVNDKVGTIASQVGQTPQGWNTGVFNLIQNLSQTVIVPIAGLIITFVLCYELITMVTQKNNFHEFETYNIFLWIFKAYVAIYLVTNTFNITMAVFDVGQHIVNGAAGVISGSTAVDASAAIATLTESLEEMEIGELFLLAMETLLISLTMSILSVIITVIMYGRMIEIYLYTSVAPIPFATMTNKEWGNIGNNYLKGLFALAFQGFFMLVCVGIYSVLVNAMTISTNLHGAMFSVAAYTVVLAFSLFKTGSLSKSIFNAH
486	GC_00003610	ALL_SPLITS	TAL30550_contigs_db	2102	2	2	1	0	0.736434	0.68169	0.708005	None	None	MEFFTAGVGVLKTLVTAIGAGLGAWGVINLMEGYGNDNPGAKSQGIKQLMAGGGIVLIGIKLIPLLANALN
487	GC_00003610	ALL_SPLITS	TAL30574_contigs_db	250	2	2	1	0	0.736434	0.68169	0.708005	None	None	MAFFNSAVNVLQTLVIALGAGLGIWGVINLLEGYGNDNRATRS----------------------------
488	GC_00003611	ALL_SPLITS	TAL28131_contigs_db	2961	2	2	1	0	0.741036	0.63916	0.686338	None	None	#NAME?
489	GC_00003611	ALL_SPLITS	TAL30574_contigs_db	1081	2	2	1	0	0.741036	0.63916	0.686338	None	None	MEEGEKLELDVIKKLIEQTNSKHNNFVKKADEAEKYYKNQNDIIRDRSPNNVGKVNTANNPLRNADNRIPFNWFGFLVNQKVSYLFTYPPTFDVGDDGINSKITDILGDRYPKEAKTLGKNASICSKAWLHVWEDDNNDFQYANIDPRQIRAVYSSDLNRKLLAVLREYKKTDDEGKEYVIYEYWTDECCYTYQNKDGNSNINGLEILNKFIEKNLDNKLETQTNVYKHNFGEVPFIEFPNNDLEVRDLDNVKHLIDVYDKVYSGFVNDIEDIQEVIFVLTNYGGADLTEFLKGLKEYKTIDLQSSGADDKSGLSTITINIPIEARDSLLKTTEKQIYVQGQGVDPKPENFANTSGVALKFLYTLLELKAGLMETEFRLGFAKLVRMICRHLGYSPKRV…
490	GC_00003612	ALL_SPLITS	TAL29600_contigs_db	3124	2	2	1	0	0.986301	1	0.993103	None	None	MNISKLKGKMVEKKYTQKKLAEELGMTVQALNAKLNNRSQFKIEEAVKISNILQIEEPSEIFFDNYIPKMQRN
491	GC_00003612	ALL_SPLITS	TAL30574_contigs_db	1109	2	2	1	0	0.986301	1	0.993103	None	None	MNISKLKGKMVEKKYTQKKLAEELGMTVQALNAKLNNRSQFKIEEAVKISNILQIEEPGEIFFDNYIPKMQRN
492	GC_00003613	ALL_SPLITS	TAL29600_contigs_db	3674	1	2	2	0	0.984221	1	0.992048	None	None	MSTLYELTTDLLEIEEGLTEITGNEAEKLEEIKEIIKQEIQNKNTRIVSVIINIDSDINSIDSEIKRLQELKRVKKNTLDRLKSNIKDCMELLGTKKVETVLGNISIRKSAGSLVIEDEEKIPAIYKTVEQVVKVDKNTIKDFIKKGHEVEGCRIEYGTTLTIPKAKKE
493	GC_00003613	ALL_SPLITS	TAL29600_contigs_db	3645	1	2	2	0	0.984221	1	0.992048	None	None	MSTLYELTTDLLEIEEGLTEITGNEAEKLEEIKEIIKQEIQNKNTRIVSVIINIDSDINSIDSEIKRLQELKRVKKNTLDRLKSNIKDCMELLGTKKVETFLGNISIRKSAGSLVIEDEEKIPAIYKTVEQVIKVDKNAIKDFIKKGHEIEGCRIEYGTTLTIPKAKKE
494	GC_00003614	ALL_SPLITS	TAL28131_contigs_db	2980	2	2	1	0	0.856889	0.938703	0.895932	None	None	MATIQTSIRIFDGMTPAFRHMTNAMNIVLSSFEQLQRTSSNAVNANSIIRAREELARAEAGFDRLEQQIRESDNQQRRLNEDINKGASSTDKLVANAKRLVATYVTLRSVGGLINLSDQMTSTNARLNMINDGQQSDSGLNKMIFQSAERSRASYLDTAKIVSRIGMNAGSAFSSTKEIVGFAEQLNKKFVIAGASTEEMNSALLQLTQGLGSGVLRGEELNAVFESAPNIIKSIADYLNVDIGKIRGMASEGMLTADIVKNSLLAASTETNAQFEKMPYTFGQIWTSIKNNAIMIFGVIQKKIEQAMSSQGFRTFIDNFIDSLYVLGNVAYNIFNGIINILSSPFFQSFVNTIIVGVSLIAQALGWVITQALNIANVFAQNWSIIAPIVLGVAAAMLV…
495	GC_00003614	ALL_SPLITS	TAL30574_contigs_db	1059	2	2	1	0	0.856889	0.938703	0.895932	None	None	MATIQTSIRIFDGMTPAFRHMTTAMNIVLSSFEQLQRTSSNAVNANSIIRAREELARAEAGFDRLERQIRESDNQQRKLNEDINKGASSTDRLVGSAKKLAATYLGIRTLGGLGNLSDQMTSTNARLGMINDGQQSDAGLNKMIFQSAERSRASYLDTAKIVSRIGMNAGKAFSSTREIVSFAEQLNKKFVIAGASTEEMNSALLQLTQGLGSGVLRGEELNAVFESAPNIIQSIADYLNVDIEKIRGMASEGMLTADIVKNSLLAAAEQTNAEFEKMPYTFNQIWTSIKNNAIMIFGVIQKKIEQSMSSKGFRTFIDNFINSLYVLGNVAYNIFNEIISILGSPFFQAFVNAIIVGVSLIVQALGWIITQALNIANVFAQNWSIIAPIVLGVAAAMLV…
496	GC_00003615	ALL_SPLITS	TAL30550_contigs_db	2106	2	2	1	0	0.699776	0.913463	0.792467	None	None	----------------------------------------------------------------MLSEGICQLDEKNYSKTISFQDINYQLALEEDRDLIFNQFANFLNSFDPSVHIELSYVNQLGRNKDLQDAIKIADKGDFYDDVRKEFREMLKLQLAKGNNGLKKMKYITFTTEADNLEQARAKLNRLEVDILSNFKSMGVRAESLDGEERLRLFHDMLNPDK--SFDFSYKDLKKKE-STKSHITPNIFNFAPANNFKFGKYIGAVSHFQILASELSDRMLSEFLDIDDNIYVAFHIDVVEQAEAIKLIKRKNTDLDRMKIEEQKKAVRAGYDMDIIPSDINTFGADVKSMLSDLQNRDERLFVVTIVMMNFARTNQKLENTIAQISSIANRHNC…
497	GC_00003615	ALL_SPLITS	TAL30574_contigs_db	291	2	2	1	0	0.699776	0.913463	0.792467	None	None	MAKKKKQAQQQCLEAAARKNRQERRKRNDKKEREKEKLRKKQEKERKRQKNIPHTAQQSIPYQRMFADGICQVSKNFFSKTVQFYDINYQLALNEDKTTIFENYCDFLNYFDSSISVQLSFINQQVDVAEFEKSIDIPDQNDDFNEIREEYRTMLKNQLSKGNNGLVKSKYITFGIEAESLKVARPRLERIEADILNNFKVLGAQAHPLNGVERLEIMYHVFNQDRIEPFRFNYKMLPQTGLKTKDFIAPTSFNFSKNSSFMMGKTLGSVSYLQILAPELTDRMLADFLDVDESINVNIHIQSIDQTSAIKMIKSKISDLDKMKIEEQKRAVRSGYDMDVLPSDLVTYGEEAKNLLEDLQSRNERMFLVTVLVMNTAKKRQKLDNNIFQVQGIAQKYNC…
498	GC_00003616	ALL_SPLITS	TAL28131_contigs_db	3120	2	2	1	0	0.982456	1	0.99115	None	None	MATKSILKNVDVRKKAFGRNLVSALENAKNKQEKEVVLSKKCSEVPKDKIKDIFRRF
499	GC_00003616	ALL_SPLITS	TAL29600_contigs_db	3750	2	2	1	0	0.982456	1	0.99115	None	None	MATKSILKNVDVRKKAFGRNLVSALENAKNKQEKEVVLSKKCSEVPKDKIKDIFGRF
500	GC_00003617	ALL_SPLITS	TAL29600_contigs_db	2085	2	2	1	0	0.642612	0.855149	0.7338	None	None	MERGNRIIYNQDGKILLQTGEATGDVLEHDAITELHYLDVEYGSIDYSKQYIESINPVTKELNIKNIEIVLTDEQKRLQALEKELSMLKEENKNRDSEIVNTAFEVVNMKLNNNL
501	GC_00003617	ALL_SPLITS	TAL30574_contigs_db	1050	2	2	1	0	0.642612	0.855149	0.7338	None	None	MNRANRIICDQTGKILLQTGEATGDILEHDEITELHFVDISYGSVDYTKSRIVGINIETKEPILEEIPVFVSEEEKRIQELENQLLISENE------------------KVGGLL
502	GC_00003618	ALL_SPLITS	TAL30550_contigs_db	2368	1	2	2	0	0.979248	1	0.989515	None	None	MNFDYFYNRQSEMYNFIRLPMVLMEDEIFESISIEAKVLYSYMLNRMGLSYKNGWIDEDGKVFIYYTIESIKDQFNCASEKANKLIAELDIKSGIGLIEKKRQGLGKPNRIYVKDFMSIFNNMELKNQEVRKTKFQKFDNRNSRDSNIESQDFRKSEGNYNNNSKNELRKNDFSKGQKPYGIYKNIFLTDEEYKDLTNELGSRINEYIDRLSSYMKANNRVYQDHKATIINWYLNDQAKNINDNSTRKMNYDIGESL
503	GC_00003618	ALL_SPLITS	TAL30550_contigs_db	3579	1	2	2	0	0.979248	1	0.989515	None	None	MNFDYFYNRQSEMYNFIRLPMVLMEDEIFESISIEAKVLYSYMLNRMGLSYKNGWIDEDGKVFIYYTIESIKDQFNCASEKANKLIAELDIKSGIGLIEKKRQGLGKPNRIYVKDFMSIFNNMELKNQEVRKTKFQKFDNRNSRDSNIESQDFRKSEGNYNNISNNELRKNDFSKGQKPYGIYKNIFLTDEEYKDLTNELGSRIDEYIDRLSSYMKANDRVYQDHKATIINWYLNDQAKNINESSTRKMNYDIGESL
504	GC_00003619	ALL_SPLITS	TAL30574_contigs_db	3702	1	1	1	0	1	1	1	None	None	MIRNHKLSRLISDVSWSEFIRQLEYKANWLINKTFGCCRFVYNKYLAKRIDVYKNDKETFTYKQCSSDLTEFCILKYVLLILHRLSP
505	GC_00003620	ALL_SPLITS	TAL30574_contigs_db	228	1	1	1	0	1	1	1	None	None	LRTGAFCFFQLFSEKRTQEPSPERVRSERGREDKPLTPVLYSTREGGELYGAIFQRPGFQAMLADIEAGKVGTVIVKDMSRLGRNYLQVGFYTEMLFPQKGVRFIAVNDNVDSANGGMDNDFTPLRNLFNEWLVRDTSKKIKAVKRAKGMSGKPVTSKPVYGYLMDEDENYIVDEETAPVVQQIYQLCLAGNGPTKIARMLTEQQIPTPGTLEYRRTGSTRRYHPGYECKWATNTVVHILENREYTGCLVNFKTEKPSYKTKHSVENPIEKQAIFENHHEPIIDTETWERVQELRKQRKRPNR
506	GC_00003621	ALL_SPLITS	TAL30574_contigs_db	218	1	1	1	0	1	1	1	None	None	MNKVYVDVVAEFSKEGCLIPILFVWEDGRKYKIDKILKIERCASRKAGGVGTMYTCMVQGKESHLFFEVDKWFMERKIS
507	GC_00003622	ALL_SPLITS	TAL29600_contigs_db	3531	1	1	1	0	1	1	1	None	None	MANDGFEDISKDFDKIIKNIPGEIEKIADSAGNNLLGRVKLENPKAKKNSDGSREAWTMEKTDKFVRLVKNPKGYLPNVEYGHRTRQGTGKAKNYRPKPGGISFIPPVYMLKRSAEEVEKDLDKEFDIFIKNIWG
508	GC_00003623	ALL_SPLITS	TAL30550_contigs_db	2121	1	1	1	0	1	1	1	None	None	MPSDYEYIGSEIKRIRKSKGLSQKDLAKIADISEESIRRIENNYNNPRFDNLDDILNALGIDFEITLMNEKGSSRETIRNKINKIDRNFSNTDYQTLIEDIEELEVLDVSLPNRYNNILNQYILYYKAIYENEVKYEDEKCRDYLIEALKVKDSEVNPLSYIPTSDIEIRIMTKLSEFYVNTGSINNASKILDNLLENLDPYNPNYINLLYNQARFFYMTSSYEEVVDISHKAIKLSSATNNYNRMILIYYILGISKYKLGLLDYLEDIDKALKLCDLLIKKELKSSIIKSVNHITKNNF
509	GC_00003624	ALL_SPLITS	TAL28131_contigs_db	3090	1	1	1	0	1	1	1	None	None	MATIQTSIKIFDGMTPAFRNMTNSINTTINSLERLQQRLHNPINAGGIQASQQSLNNIESILTRIEQKIGRNANGQENFNNKIRQGSEAGSLLVSKLKSIAGIYIGIRGIESITKAADTISSTKARLNLMNDGLQTTEQLNKMIYLSAQSARASYADTAAQVAKLGILAGDAFGSSAEVIKFTELMNKAFVIGGTSANEASAAMYQLTQAMGAGKLQGDEFRSIMENAPLLATKIADAMGKTKDQLKELSSSGAITADVIRNALFKASDEIEKKFASMPITFSQALTMMKNDAYMIFGQTLGKISGALQSVRFSEIVVSMRNVMIAISSNIYDTLNIIKNILNSDFFSSFVNNVTLGAILIINGLGWVTNAALNVANVFAQNWNIIEPIVYGVAAAIGI…
510	GC_00003625	ALL_SPLITS	TAL28131_contigs_db	3141	1	1	1	0	1	1	1	xis	ICEBs1 excisionase	MAKKVNNSGYYKVKEVAKLLDVAESTAYRIMRDLNKELQKKGYYTFAGKVPKTYLEERFFYKKQSNKKAREGVI
511	GC_00003626	ALL_SPLITS	TAL29600_contigs_db	3633	1	1	1	0	1	1	1	None	None	MKKIDHDFIKKRRNTLNLSLQNVAKELGFKNASTYFKYETGQYSIRADMLPKLSKILDCDIENFFTN
512	GC_00003627	ALL_SPLITS	TAL30574_contigs_db	284	1	1	1	0	1	1	1	None	None	MNRKDFFEYVKDNVKDYLPEKYADANIHLQEVVKKNGLTLTAVVIPAKDTNITPNVYLDSFYQEYRNGKSPDACVGDVADLWIEKMDTDLDVDVNGMMDYGNVKDKLQVRMCDPEKNREWLEDKAVTMHGDFAAYYTVNLSENKDGIASVSVTKALLEAWKIDVQTLHQDAMASDKNRGPALYAINDLMESSIMGEKPQNLLNGERRAEEFFMPMFCLTNETKMNAASLILHEDIRKQIGEFMKGDFYILPSSIHETLLLPDNGDFDVKALNAMVKEVNATEVALEDILSDKVQFCDGRTAVMENAEKREARLEKEKAAAAEKPAEKTGIHGKLEKAKEEMKAGDVLVKPQGKTRDTAMVM
513	GC_00003628	ALL_SPLITS	TAL30574_contigs_db	1100	1	1	1	0	1	1	1	None	None	MRFEIGKTYKFDREKFIACNGIEHYKRCEELWIEDVEGVEFTVEKTFDDGYVCHPNEFQFNFGVISEWCVEVK
514	GC_00003629	ALL_SPLITS	TAL30550_contigs_db	2114	1	1	1	0	1	1	1	None	None	VIALKEVHILNTLEEINIVSDPIRLKIIMTLGATPKTAQDLSDALGVSRSKIHYHLKILEQYGIIEVVDTELINGITQKYFLPVAKAFIPNSEIFNKNLEEKQFTFKIPKDSYKSFEKDLNELIKKYEKDDGNSESFQVQIYKLS
515	GC_00003630	ALL_SPLITS	TAL28131_contigs_db	3455	1	1	1	0	1	1	1	fdtB	dTDP-3-amino-3,6-dideoxy-alpha-D-galactopyranose transaminase	LLVKFNDLLKQFQIHKEEYEQKIKDIMESGYYILGNEVKYFEEEFARYIGSKYCVGLASGLDALIIAFRALGISEGDEVIVQSNTYIASVMGISINGATPVFVEPNEYYNIDSSKIEEKINSKTKAILVVHLYGQASNMKDIQELCDKYNLYLIEDCAQSHGAKYDGKMTGTFGDIGCFSFYPSKNLGAFGDAGAIVTSNEKIADKVKILRNYGSEKRYYNKFVGYNSRLDEIQAGLLRVKLKYLNEIEIEKSEIVDRYLNEINNPKVMLPKIENNCTHVWHLFVLQVEERDTFMEYLKKNGIESIIHYPIPPHLSEAYAYLGYKKGSFNIAENYSDKVVSIPLFIGMKDEEVSYIIKIINEY
516	GC_00003631	ALL_SPLITS	TAL30550_contigs_db	2115	1	1	1	0	1	1	1	None	None	MIKNKDFYVLLLGRLITNFGDSLYAIASTLLVYQMSGSTVYSGITLFLTSSTAIVQLLLSPILDKINMKKFLIISQLIQAILILIIPALYYFQRLNVYHIMVLMPIISLINQLVYPGQISLLPKILSEEELVTGNSLMTMAYQGSNAIFDTLAGFIISIFGFMAAFYADSVSFILTGLLFCLLSKKLSHYNEKGNKAEGSIIKNHFKGLKEGLDLFKDSRILALVLGVVFINFSATSISAVLPAFAKDEIFYSLMLAGMGAGVLLGSLFAGLPKLKEVSLGKLYVYGMIVVSLAWISVSYFATNIKLAVALYALGWFVVGIVNVYAQTMVQMIVPSEKIGSAMGAMVGISTFMAPLGALLGGYLGEYLSSPKAILIASIIILLVAIYWALNKNIRKLPA…
517	GC_00003632	ALL_SPLITS	TAL28131_contigs_db	3111	1	1	1	0	1	1	1	None	None	VLNIYISETDLIKAQLKKESTFNLVKVIEHYILKHRPEKYKQGEEYYYGNTDINNKRRYYFLDGAKVDDFTKVNNKAINNYHKLLVDQKVGYSVGNPIVFNADDDNFTKLLNDMLGEEFDDTITELYLNASNKGIEWLHPYIDRKGEFKYVIIPAEEAIPIWDSKRQRELVAFIRFYYIEDIDGNKIKRVEYYTENDVTYFIERGNSFVQELLYDEYGKLTEIQEGHFRVNNNEQGWGKVPFIPFKNNEKCVSDLTFYKSLIDIYDNNISTLADNLDEIQEFIYVLKEYPGTSLQEFIDNIRYYKSVKVDDGGGVDKLEISIPIEAKKELLDRLEKNIIIFGQGVNPESQNTGDKSGVALKFLYSLLDLKCSKTEKKFKKAIRELLWFVCEYLKISGSK…
518	GC_00003633	ALL_SPLITS	TAL30574_contigs_db	265	1	1	1	0	1	1	1	None	None	MKNVLLDKGIILPSGEISKDKVNLVTGAITQPFAEMVWVTTGGDMETVNRLTDVLVTMNTPADRGKLFKIIKMLYGLMGLPFSEEAEPMDADPAVLEYFIFSFTADFGEVIQDLIAEEAE
519	GC_00003634	ALL_SPLITS	TAL30574_contigs_db	244	1	1	1	0	1	1	1	smc_2	Chromosome partition protein Smc	MSGKPIATEAPYGYVKSPDNKDFWIIDEEAAGVVRLIFRLFLDGKNRNQIAVYLTQAQIPTPTFYMKERGRGTCKNRALNEANRYKWNKATLTHILTRQEYCGDVVNFKTTKHFRDKRNHYVDRSQWQITENVHEPIIDRTDFETVQRILENAPVKRPNGDGEIHPLSGLLFCKDCGAKMHIRIDYRNGGKRHVAYCSEYHKGKAKNPKCNSPHIIDADLLMQTIAEVLKKIEDYSISNWAEFEALVKKNLAMQQTDKTKKQQKRIPQITTRLEQIDKVLNKLYEDNALGTIPQDRYEQMSQKYSEEYYALKAELAELQEQLSAFENAGGRAQKFLKLTERYAAFTDLTPAILNEFISRIEVHERDKKRAKQAIQHIGIYFNYIGKFENEVTQLTEPTE…
520	GC_00003635	ALL_SPLITS	TAL29600_contigs_db	3668	1	1	1	0	1	1	1	None	None	MNNLTIIKQNNKYLVESREVAELIEKDHNQLLRSIRGYISVLEQSAKLHTDDFFIESTYRNENNQKYPCYLLTKKGCDMVANKMTGEKGIIFTAIYVTKFEEMEQELKEQQPKLPATYKEALQQLLIEVEEKEQLQLENQEKDKVIQLQQPKVLFADSVASSNDSILIGELAKLLKQNGIDTGEKRLFAWLRDNGYLIKRKGEDYNTPTQKSVDLGVIETKEGTRVHPNGYISVTKTPKITGKGQVYFINKFKSSKQLSMLS
521	GC_00003636	ALL_SPLITS	TAL29600_contigs_db	3536	1	1	1	0	1	1	1	None	None	MFDLNTWHYSNLGGKKVKNIENGKMKMKLQLLAGESQDVVTEQSVDTSINESSSKSDLTNEQQEVNKTLSEEDIQALIEEKAQEKVNKVIGKEKSKLKATLAEKEKELESIKLSKMNEAERTAYQLEQMRNKIEEIEANSAKKDKELEQERLANNTKEVLASREMPTKFTNMVMAGTDGDAEKILENIKNLQEWGKEWVEKQVNERLRSSAGAPKTSTIGGDSFTMEELKNMTPEQINANWDKIKGIKK
522	GC_00003637	ALL_SPLITS	TAL30574_contigs_db	249	1	1	1	0	1	1	1	ltrA	Group II intron-encoded protein LtrA	MPVLTSGQQERKSKQRKIRNSEYYDMEGTFDRLYAESKKDKTFNHLMEIIESEENIKLAYRTIKKNTGSDTSGVDKRTIADLAKLSEEEYVRLIRKQFSNYHPRPVRRVEIPKPNGKTRPLGIPTIVDRIVQQCILQVMEPICEAKFSENSNGFRPNRSAETAIAQCMRLIQVQHLYHVVDLDIKGFFDNISHTKLIRQIWALGIRDKKLLCIIKEMLKAPVVLPNGEKTYPTRGTPQGGILSPLLANIVLNELDWWIASQWEQMPTKTKFKTRSNAQGTEIKSHAYRALRRSRLKEMHAVRYADDFKIFCATHEDAVRAYKATELWLKDRLGLEISPDKSKVVNLKRQYSDFLGFKLKVRKKGKKYVVRSHMSDKAYKKAHEKVSEEVKKLAHSSDDN…
523	GC_00003638	ALL_SPLITS	TAL30574_contigs_db	264	1	1	1	0	1	1	1	None	None	MAVFRVERNKGYTVMSNHHLRNKELSLKAKGLLSQMLSLPEDWDYTLAGLSFINREKIDAIREAVKELERAGYIVRSRERDEKGRLRGADYVIFEQPQTPPVSDLPTLENPTLDNPTLEKPTQKKPTLENPTQLNKDIQKTNLPKKEKSNIDLSSTDSIPIHSLNPLPYDGEAAEPPERKRKEATDAYSVYEEIIKDNIEYDHFVRYGQVDKDRLDEIVSIILETVCSKRKTIRIAGDDYPAELVKAKFMKLNSSHIEFVFDCMKENTTKIRNIKQYLKAVLFNAPNTIDSYYTALVAHDMATGKI
524	GC_00003639	ALL_SPLITS	TAL28131_contigs_db	3450	1	1	1	0	1	1	1	fliG	Flagellar motor switch protein FliG	VSTEITNVNAFDLSDINESDKNEKVEGEGLKKAAVLLMTLGPSVSSDIIKSLPDKQVQKIGLEIANISSIASKERREILKEFVEINRAKDYVIEGGLEYARELLSNALGNAKANKLLEGISINTSTKPFKHIIKLDVKKILEILRNESAQTIAVLLVHMEPENGAEVLSYLDFDLQNEVAMRISSMGSISPEVIKVIESSLEEKLHSISGDDFKDYGGVATLVQILINSDRKTEKNILGTIEEQDPALAAQIKSHIFVFEDIVKLDDISIQKVLKEVTMKDLVYALKGVDDEISDAIYRNQSSRAADALKEEMEMVGVIKVTQVEAAQQKIANIVRKLEREGAITIVRNFGGDFVE
525	GC_00003640	ALL_SPLITS	TAL30574_contigs_db	235	1	1	1	0	1	1	1	None	None	MPYSSYDHDKLEAAETMRIERRIYFEAKDREIAPYASLPIAQLLSMRSESAAAEQAIFDDLKERAAAWEEQAGRTLLLDKTLEYVRTPHVQHTANEWQTTEHNRHIRSNRVYQMNYYIYENTRYDKEAQKSIPYSWTLTWSVRTNSPSRTQAKIAGQDRKVFTDKAAMEKYLNGRIKAYDRLFTEISPPIPQEYADYFKVNGMLMPDYTIEGEEPPQQQQAAAIPENTGQEKEREHMSEQFSIMIGNRSRFDAGDPGGYWLDMPATKEQLHEAMRNVGITADNPQDFSIRGYSDDPEKHIALPYEMVCAADVDELNFLAARLEQLDPAEVGKLNAALQQKNGLANIGQVIDFTYNVDFYVHIPEVHNYHDLGDYYLNQSGMVQMPEEWKGGIDLSTFGR…
526	GC_00003641	ALL_SPLITS	TAL29600_contigs_db	3743	1	1	1	0	1	1	1	None	None	VFENEELLESFNIPIIDKDRQYWLVRTDGGDLWEQFKVESFIGIGWNEFSDENEFAQIEKNKDLEWELKDKIRKEYKVDKPGLIINSIKRFVTQMKIGDIVMIPSDRSTIISFGEITSDLCLHELTEEDINEEKCDYVKRRNVKWIKDIYRDDLDPLLFKMFQAHHTIVNACNYADVIDRTLQNLYIKDGITHLKVDVKTQQKVGKNLFMLQKMFFDSELDVSNCVKMKINVQSPGFLEIITTHIWDIIKILLALNVAVGGGKAFGFEVPGLMSILEKIYEKKKESKKIKFEEEMEIYKEIKDIYGDDIKTLKIETSNIVLSEMIKINKSLNPEVSTDESNDDENNA
527	GC_00003642	ALL_SPLITS	TAL30574_contigs_db	296	1	1	1	0	1	1	1	None	None	MDYEYFRVEESEQFSFFRIPKALFTEKEFEGLSTDAKLLYGILLDRINLSKKNGWVDADGYVYIIYTVAELQEVLHMSHTTVTKLLRELDSVHGIGLIERYRQGCNRPSVIYVKNFVKRIRAKPAVYYPSGTQEICCPERKNLEVRSAKKLQSGTQKIGSPERKNFATNNTDINKTDKNDTDRSKSRSSEKESTCLYGRFGNVRLSVEENRELRKLYPYDFQRMIDQLSAYMKSTGKTYQDHFATILLWAGREELKTGSGRYDFEEGESL
528	GC_00003643	ALL_SPLITS	TAL28131_contigs_db	3424	1	1	1	0	1	1	1	None	None	VVLILNLNDIKKDILKFNKKDSCSLYNESINNINNNCISSGLKFLKQARDLKPDDVNILNLIGLVNLLKCNFD
529	GC_00003644	ALL_SPLITS	TAL30550_contigs_db	2118	1	1	1	0	1	1	1	hhaIM	Modification methylase HhaI	MNKVKILELFGGIGAIRKAFINLKIPYEVVDCVEIDKACVKSYNALYGESYKPKSVVGYKDPNEKIDLIMHGSPCQDFSRIGKKQGGVKNSGTRSSLLFETIRIIKEMKEKPKWIIWENVKGVLDRNMRDSFFIYLKELEILGYESKYEILNAMDFGIPQKRERIFVVSCLGANNFSFNKLERKETRPLSEFLEKDVSELYTMTQPYMLKFLNKGIDNSFRGRLKVIKDFSYTISTKQMRVPNSGIIDIGNGQYRYLTERECLRLMGFDDSDIDKLEKVHPRRKNCTSSKLYKQAGNSIVVDVLMAIIKEIHRMEVGNASK
530	GC_00003645	ALL_SPLITS	TAL29600_contigs_db	3647	1	1	1	0	1	1	1	None	None	VGIIRVSKDKDNPYVVLNKTCLEDVKLSWQAKGLHSYLISKPDHWKIYVNDLYKRSKNGRDATANILRELIENGYITRTPCRDSNTNKMLGGYDYQVYEIPLENPQKLKSRKTDFPETGFPGNRVSRKPENTEVVSNDFKVNNDITTIVINEQPQQDKTTYIKKYFEKYIGVITPNNFIELMSYLDDGMEADVIIRAIDEAVGSGVKNYKYVKTILNNWIEAGVKTNLELTEYQNEFERKKKNKQEKKQSNHKNVNTPNVSKNKFHNFNETFTQYSPDELDDIIKKSQKVKFK
531	GC_00003646	ALL_SPLITS	TAL28131_contigs_db	3107	1	1	1	0	1	1	1	None	None	MAALNYAKEYSNVLAQAYPYTLNFGDLYATENNGRYRWTGSKTIEIPTISTTGRVDSNRDTIAVAQRNYDNAWEPKVLTNQRKWSTLVHPADINQTNYVASIGNITKVYNEEQKFPEMDAYCISKIYADWTALGNTADTTVLTTANVLEVFDKLMEKMTEARVPENGRILYVTPVVNTLIKNAKEIQRTVNIKDGGTSLNRQTTDIDTVKIIKVPSNLMKTAYDFTTGWKVGAGAKQIFMSLVHPSAIITPVSYQFSKLDEPTAVTEGKYFYFEESFEDVFILNKKADAIQFVVEA
532	GC_00003647	ALL_SPLITS	TAL30574_contigs_db	256	1	1	1	0	1	1	1	None	None	MRLSRDDENYGDSVSIETQRTILQQYAKEQGLHVVGEYVDDGWSGTNFERPDFQRMMDDMEAGKVNCIVTKDLSRFGREHVMMDYYLEFLFPEKRVRYIAVAENEDTEKGLSDFVPFKNLFNEWFAKDTSRKVKAAFKAKFATGQRIGAYAPIGYRKHPEIKNKLIIDEETRWIVEKIFDLAIHGRGAASITRILIAEKVPTPGFINFQRDGTFANIYAGAPEEKSYAWTIAQVKSIMKDETYIGHTIHYRETNISFKNKRRVRKPQSEWVRVENTQEPIISEQVFRQVQEQIANRRRKCKDGTTQIFSGLVKCADCGWSLSYGENRQNSKPYGHYHCSKYGQGTRQCSMHYIRYDVLYAYVLSRLQYWSGLVQHDEERLLKQLLNATDKGQAAARKKQ…
533	GC_00003648	ALL_SPLITS	TAL30574_contigs_db	232	1	1	1	0	1	1	1	None	None	MLVGIIPNPYTERRCGNGKPKEKYTDEVLRYGRRKAADRREDEAASHKAVWGILP
534	GC_00003649	ALL_SPLITS	TAL28131_contigs_db	3148	1	1	1	0	1	1	1	None	None	MIELEKKLIKKGKVLDTIKSLDKNKFDKYMELVKKCHKKENKKENKKEGE
535	GC_00003650	ALL_SPLITS	TAL30574_contigs_db	226	1	1	1	0	1	1	1	None	None	MSNRKRNIQILFCVTPEEKKLIRQKMILSKTRNMGAYLRKMAIDGYIINTDTTPIKQVYEEMHKIGVNINQIAKKVNTTGELYPEEMEELKRMVNEIWHILKSSPLK
536	GC_00003651	ALL_SPLITS	TAL28131_contigs_db	3427	1	1	1	0	1	1	1	flgG_1	Flagellar basal-body rod protein FlgG	MYTMFYTSKTALSANQSKLDIISNNIANSDSTGYKKINMEYSDLVDEVLNRPSYPTNGNDISTGTGAKASAPMRIYEQGALAPTDSKSNLAIDGEGFFRVIRKDGTYAYTRNGGFNVDALGKIVDDNGNILDVQFDAGYNYNNTNIDSTNLTVSRNGELFVDNKKIGKINLYQPIGTQNFISEGDSLFVATDAAQIKQVEKVDIVQGYRERSNVSLQEEFVDLIATQRAFQMNSKGIKTADEMWQIANNLRAK
537	GC_00003652	ALL_SPLITS	TAL29600_contigs_db	3524	1	1	1	0	1	1	1	None	None	MWEKYKCFSNTLKVVIAVIAILLLPFTILLFSVELFINGIKKKRGVKIVLGLLLSTFFLIANAGIIIGITNPEIVNQIEKQQKEEQAKKETNEKIKKEQEEQKLKETTNIKENEKKNKIKNNTETNENKDKIKNNIKTNENKDKIVEKNKKEKLGNSEKGIKVWKELDKLTNVEKVRHVVYTDEYNVASIDLEYNSTINGEQTYKDIMIRFKDVIKEMNSNGYKDITQYEVDVYRGNTNKKILEFCYFKDKLDTVDLNTISNDKFIALAENLFFLGEDGTNKNSFIE
538	GC_00003653	ALL_SPLITS	TAL30550_contigs_db	2125	1	1	1	0	1	1	1	None	None	MSKEMDKNKDENHDKKELQIRSSAAEYLTFIAANGDDKEAIEIRYEDENIWLTQKMMAALYDVSTAAINQHLKKIFDDNELQEEATIKNFLIVQKEGSRNVSRETKHYNLQAIIAVGFKVNNERAVQFRKWANQIVKDFTIKGWAMDDERLKNSGTKLTKDYFEKLLVKIREIRLSERRFYQKITDIYATSLDYDPSAKATKRFFAAIQNKLHYAIHGKTAAELIVDRANHKTKNMGLTTWEGSPDSKIHKYDVVVAKNYLNEEELNQMQRIVSSYLDMAELQAERHIPMTMEDWEKRLNGFLQLWDKEILNDAGKVSAALAKKHAESEFEKYRIIQDRLYKSDFDKFLELEDDAKKLEE
539	GC_00003654	ALL_SPLITS	TAL29600_contigs_db	3769	1	1	1	0	1	1	1	None	None	MIKVKTYGSYICYLKINIKTSEIKRDSLXFLIIFFTCKSSMQIISFSFINLVDSIGSGSG
540	GC_00003655	ALL_SPLITS	TAL28131_contigs_db	2963	1	1	1	0	1	1	1	None	None	MKKDNEKLFSAPRWTEIPQAKVVGERTLTEEEVKEAQEIRKKIIKRKINNKG
541	GC_00003656	ALL_SPLITS	TAL29600_contigs_db	3559	1	1	1	0	1	1	1	None	None	MRIFLAATKSGMNKELRLETIEKCKPRYILETFFNKEKACLEALQIVGNENFLLDSGAFSFMNGTEISQEEMENYIDRYIKFIKDYNIKYFFEVDVDSIFGLEQVEKWTKKIEDKVGRQCIPVWHKSRGVEYWKKLCKEYEYIAIGGFAINDIKKQEYPLIQKNG
542	GC_00003657	ALL_SPLITS	TAL28131_contigs_db	3091	1	1	1	0	1	1	1	None	None	MGLFGSKDNCCICGEKGKQKIADGWLCKECFKKYAVATFTPGNTLYRGLPTKLEVEKAIESKDDKEKELKNFNPTKKILKFMEFDDNNKKFIVLNGFNREKVNLSVYNYSDVIEYELLENGETVTKGGIGRALAGGVLFGGVGAVVGGVTAKRTTKAFIDSLKIKITLNNLNNPNVYVNLIQLRTKSNSSIYKMAYSSAQEILSVLAIIVKDNEAVNIQNNSNDAIQQVKGLKELLDLGAITEEEFNTKKKELLNL
543	GC_00003658	ALL_SPLITS	TAL28131_contigs_db	3428	1	1	1	0	1	1	1	flgG_2	Flagellar basal-body rod protein FlgG	VIRGLYTAVSAMITNQQKQNVVVNNLANMDTNGYKSKQLLTKSFDELKLESYNNYANGTKQKQTIGDISPGISMDETITNFNQGPIKTTDNKMDVAIQGKGFFLVSDADGNQFYTRNGNFRTDNQGDLITSEGYYVLGTNVATGAVGHINVGNQKFEVAKDNTISLDGNAMYKFNIVDFNDYNKLKKEGDNLYSGGGAIKVNDALTIQSAIESSNVDMVSEINNMMTISREYEANQKIIQAMDSKLAKIASEIGSVR
544	GC_00003659	ALL_SPLITS	TAL28131_contigs_db	3124	1	1	1	0	1	1	1	None	None	MKRRRCSWCGKLFYLEEKSKDVYCCKECRKKAKKVKK
545	GC_00003660	ALL_SPLITS	TAL29600_contigs_db	3520	1	1	1	0	1	1	1	None	None	LKEYQEKLGKIVIFFIDELDRCRPTFAIETLERVKHLFNLENFIFVLGIDKESLSNSIKVIYGDGTDINGYLARFIDMEYVLNENGRTDYIKYLLKKYTSEQIDSSIYNNLSYIVPKIVDLFRMSLRDSEKFIITLYLISKTNGNTYTASEIYLVSFLLALNKFYKSLYFKIKNKTTNLAQLTKELDEKISIEKWFDENEIGFIVKGRLMRVMCDVDMYNEMLNKSREFENMNIEKQTNKVNTYQLCLNECSDLNSMSIRLDAQNELKEVIKLVDIYSRFERT
546	GC_00003661	ALL_SPLITS	TAL30574_contigs_db	240	1	1	1	0	1	1	1	dnaG_1	DNA primase	MKGVSFLYYTQEQIDRANQADLVLFLQSQGEPLERAGQEYRWKRHDSLTVRGNKWYRHSQSKGGGPIDFVMEFFGKSFTEAVELLTGEKGAAPPPDRPSSAPLSDFRLPPRSPDNRTARNYLTAARRIDEDVTGFFFASGDIYEDAAHHNAVFVGRDEDGIPRYAHSKGTAGNFRLDVKGSDKAFNFCYRGEGERVFVFEAPVDLLSFLCLFKKDWQKQSYLSLGGVGEKALLRFLSDRPNIKTVYLCLDSDEAGNDACSRLVKLMPEGYTVHRLIPLFKDWNEVLQHRAEITDGKYLREAVYGLKEPPQEETVEIIRMSEVDTQTVEWLWEPYIPFGKVTIVQGNPGEGKTTFALRLAAACTNRKPFPHMAVHEPFNVIYQTAEDGLGDTIKPRLMEA…
547	GC_00003662	ALL_SPLITS	TAL29600_contigs_db	3525	1	1	1	0	1	1	1	None	None	LADKTLQAIIKLRDEFSDKMKQVKQVTDSAKDAMKIANDTSKTYGDSMKTTGKAIDEVSKASNSTQSSTNGMNQSFSNTNGAVQKMSDSLKAYSEKMKESALSMTAFGTAVLGLGKKAYKSYGEVKAGLNEVYIATGATGDGAKGLEKSFKNIASTSGATFEAIGGTLGEVNTRFGYTSTEAEKCTKQFIKFAKVNKIDAVRAVQLVSRAMGDAGVNTKEYSSTMDKLTTMAQASGISMEELATTLVQYGAPMRNLGLSFDESIALLGKWQLEGVNTTTALAGMKIAIGKWSSEGKNATKEFSKTVEAIKSCKDPAEATGMAIEAFGQRAGPDLVDAIRGGKFDYQKYVEMIKNSGGTVDNTAKQIATAGSSIKTIMNSVKLLWGEFGAEINSVFAPAM…
548	GC_00003663	ALL_SPLITS	TAL30574_contigs_db	211	1	1	1	0	1	1	1	mazF	mRNA interferase MazF	MKIERGDILMVNLGQVPGTSLQSGIRPVVVVSNNKANTYSPVVTVVPFTSRVYKKRYLPTHVFINRYEMVGLKRHGLVLAEQITSIDIQSIIQKCGHVSSDAMRRITRAVEIQTGVYEEGDYDSRRI
549	GC_00003664	ALL_SPLITS	TAL30574_contigs_db	1088	1	1	1	0	1	1	1	sinR_1	HTH-type transcriptional regulator SinR	MIYVEGKNIIIGERVKSARVARMLTLKDLADKMGVSKQLLSKYETGKTNPSIENLEKLSEVLDFPIQFFRKESDNTEENKAIFFRSFAGVSKKMKESLSQNIEFIEEIYNYFSKFIEFPSFNVDKNIVKDYKIGIDSSYIEKVAYDLREYWNLGNGPISNMNRLLEKNGIIVANIELDTHKVDAFSHITESNTPIIILGSDKESSVRLRMDLAHELWHILVHFSLSKEEIVNNHKVLEDEAKRFAGAFLLPSKEFSEDIYTIDLDSFVYLKKKWKVSIAAMVMRAYQLEIIDEKQKTSLFKKISSRKWRLKEPLDDTIQFEKPQVLKQAVELLLDNDVLSTEELIYNLAFNKREIEKFCSLEKNYLGEENTKRQYLKLIK
550	GC_00003665	ALL_SPLITS	TAL29600_contigs_db	3522	1	1	1	0	1	1	1	None	None	MLYADYTKLPKEYWKEQRFCWYIYDVIASILKDCEKKERRKINLKFKTEAESKEFAKIAENSKTVIDAMYENGYKEEARRAMGIDIFRATLSDMCQFICESLSTIEKQKISVSFALLRKPFRDNLLYLEWLLSNPNDFIDLVYKQDIDKYAIEKISKENKIEIIKSAIRQIKCKKTYLPIIDNKDLYDIGYNYNSTNSLQLIWNKANHLVTTHRKTRTDEFNFVFLEEKDYLEYTDYFYSKIPILLFYTYNVVVELYNKFFRKLSDITISYNNLYVLNRYLDIVDGEFSKKYLQYIDDDNKTTFCCEKCEKFIKVNKNSKEYKEFMFNGYFDCPNCKNEINVCRYIFLENYFGEGFEKQI
551	GC_00003666	ALL_SPLITS	TAL30574_contigs_db	241	1	1	1	0	1	1	1	mobA_2	Mobilization protein A	MTHDYTRKGGVVHTEIMLPPHAPPSFSDRSTLWNSVELYEKAGNAQLAREIDAALPIELSREEQIRLVREYCSSQFVSRGMCVDYAIHDTGKGNPHCHIMLTMRPLDERGAWAAKSQKEYDLDENGERIRLPSGRYKTHKVDLTGWNDKGNALLWRKAWADISNAYLERAGSPERIDHRSNAERGIGEIPTVHMGVAACQMEKKGIATEKGELNRNIQKANRLIREIRAQIGKLKEWIADLFKAWETAPEQPQQSPGLANLLMKYLSVQREKSRKYSQRWQQQHTADELKTIAAAVNYLTEHGISTLDELDAALSSVSEQADTIRAGMKTAEERMKKLQKLIEYGKNYTEYKPVHDELKKLQNGWTNKRDKYEEAHRAELTLWNAASRYLHANLPKGTK…
552	GC_00003667	ALL_SPLITS	TAL29600_contigs_db	3746	1	1	1	0	1	1	1	None	None	MKNKVEINNIQQLNDALNKYDIPFDILSDVDRRICDWMSSGGNENDAYIKQQYRYVENFINRFCD
553	GC_00003668	ALL_SPLITS	TAL28131_contigs_db	3114	1	1	1	0	1	1	1	None	None	MEAKDLKEKTITFIKSSVDFFIYSITEWLKFLWYILRPFFLIVKYIWISTIGRMVSYIVEKTGKRQETIGFSFLMMLIILVPPILKFVIKIFERFVGNTSSEWLSFYGSYLGGILGGIATLMAVVITTNQTRIIQEENKEETREIQKENKNIQNKLIELNENKLLYDLRTIVQDVYIEDNFKLEGHRKAMNIDILYLNKSYENLYDKAEYLSRKQKECDEEKKECESCDDVFCKQICNNLVYFDKYRYLIIKNIGKNPMCYVEIILIGTLCNVNNTQKEKKEQRIKVDFINSNNNVAFPMFEIDDKNEIWNFYSDKSKIIYFTNITGKRERVTLESEQIGEEIKIKTSFEIEDSELKSWEEDASKVMYLQKG
554	GC_00003669	ALL_SPLITS	TAL30574_contigs_db	258	1	1	1	0	1	1	1	None	None	MTNTIYIHQPEKAFSFTRLPNFLFEAPTFKPLSNEAKVLYAFILRRTELSRKNGWADDCGRIFLYYPICEVVDLLHCGRQKAVNTLRELQYAGLVEIQKQGCGKPNRIFPKSYEAVPNTDFKKSRSGTPED
555	GC_00003670	ALL_SPLITS	TAL29600_contigs_db	3732	1	1	1	0	1	1	1	None	None	MYLMFRYHNMMPSDFFKLKYGEKHVIRAFMYQEMDEKIEEIKSLGRGL
556	GC_00003671	ALL_SPLITS	TAL30574_contigs_db	257	1	1	1	0	1	1	1	None	None	MAQHAILRFEKHKGNPARPLEAHHERQKEQYASNPDIDTSRSKYNFHIVKPEGRYYHFIQSRIEQAGCRTRKDSTRFVDTLITASPEFFKGKSPKEIQAFFQRAADFLIGRVGRENIVSAVVHMDEKTPHLHLTFVPLTKDNRLCAKEIIGNRANLTKWQDDFHAYMVEKYPDLERGESASKTGRKHIPTRIFKQAVSLSRQARAIEAALDGINPLNAGKKKEEALSMLKKWFPQMENFSGQLKKYKVTINDLLAENEKLEARAKASEKGKMKDTMERAKLKSELDNLQRLVDRIPPDILAELKRQQRHTVKER
557	GC_00003672	ALL_SPLITS	TAL30550_contigs_db	2110	1	1	1	0	1	1	1	None	None	MNKSIKRGVAIALLLFTFTVPATTFAMTNEGQIESQNESIYEPQKEEFEKMFKDDVFTPSKEEIPYQDVPRIPGNTSEANKPSNNPPKKTPLVKGGNTKAVNSLATQENKARGSAIENVDRNGKDITPSGDTEKDKENPVDVRQFLTFQTKSGKTMHLIVDHSSNQDNVRLLTEVGEQDLLNMIESEDKNTIKVEEPKKEEVKKEEPTVVPVKEEKKSGIGSFLIIALVIGGVIGAGYYFKVVKAKEDKMLEDFEEDDEYISESEDESDNEESHEESLDEDDELL
558	GC_00003673	ALL_SPLITS	TAL30574_contigs_db	288	1	1	1	0	1	1	1	None	None	MNLEKMKEQRAPGRHRKWGSNVKRGVFAVTTFLCMATPFFSARSIYAAESTNPAIAIEKPDGWKQGDTSVSITVDASQMGEGFKVAKIEAKTGKDGSWQDVTESRSITINGNQTIYVRVTDAEGTVYEQNRSIRCYDTEKPTLSASLTDGVLTIQGNDAVSGISAVTVNGTTYTELSDGKLKVQLTQKDFTTKQIEITVTDGAGNTSDKYTLQNPYYEWAVRQAQQQSTANSDMSTTGSAATTEETATSPLPQDAQASEPTEARGTVDDRTVTGIEEELAASGEDAENITQTATEGTKEFYTISTKSGKVFYLVIDNSRSQDNVYFLTEVSEKDLMNFTLSDTVTLPEVDTVYAEPETEEPEPTQEPEEEEQETEEVQMPEDKSPVGSYLLIGLAAAGA…
559	GC_00003674	ALL_SPLITS	TAL30574_contigs_db	281	1	1	1	0	1	1	1	None	None	MANKLYAMEQLTEEVAKDIAAKPEEWMRFLDTASRLYKYTFDEQLLIFAQRPEATAVASMEVWNKRMYRWIRKGSKGIALIDYTSSPKNRLRYVFDISDTYKVRNLGKDPALWVLPQDDRFLAADYLQRAYGLDEGDGGLAGTLHQAAQESVREWLPDAFDELKQDVQGTFLEELDEQNQEVEFRDLMTDSVWYVLLKRCGMDTEEYLSVDSLRHITDFNDLRVLGHLGTAVNEICRPILMQLGRYVLMDLENDRKTVAKESEVVYNEFNTLIRESGEITPEPEIEENKEVTEHERDHLQQERGLSDPGYQTGGDQGNHREIRDDAEGISEEPQESQIQHTGTAEQAGQPSDESGQRSQTESGRPDHAASGESPGTGEISRQHGMDPSHEPDPRTGRGD…
560	GC_00003675	ALL_SPLITS	TAL30574_contigs_db	289	1	1	1	0	1	1	1	None	None	MDLEDGKKGRWSCRPERSSMKSLEKAVADYEKAKEKMEASRARYEADLKRFKAAEAAKTEAENLEIVRIIRGMDMTIPELNAFRERMKTELPTLAGFQKEETRADDEFRENERTEGTGQAQEMGQ
561	GC_00003676	ALL_SPLITS	TAL30574_contigs_db	1086	1	1	1	0	1	1	1	None	None	MLWNEAFKLMKEGNKIKLPSWGGYWYWDNEKGTIIMHTKNGEELDIRETEKVDYTFSNIAQDNWILADKKNTPALGKATMGFDEVLKYLKKGYKVEINGQQRCGI
562	GC_00003677	ALL_SPLITS	TAL30574_contigs_db	227	1	1	1	0	1	1	1	None	None	MAYIKIFPIKVTDKKALDYIMNPGKTEEKLLISSFACSPESADLEFAFTREEGKKNVMDKGNNLAFHLIQSFKPGEVDAETAHKLGKEFADEVLKGKYEYVISTHVDQNHIHNHIIFNATSFVDHHKYVSNKRSYHKICRISNRICQENGLVTSMPTGEKGKSYKENMEYHRGNSWKAKLKVAVDKAIWSSINYDEFLQKMKLAGYEIRQGKNLAFRAPEQKNFTNMKSLGSYYTEENVLLRLEKNRHKTKSPRNVSREVRLFVNISAYVSTGNRAGFERWAQLNNLKEAARTFNYLSENNLLNYEDFRQHIADIDNSIIATEQRISELISEISHQELIQKHCSSYRTCRKIIEDAKTAPDPQKYKATHQSEYKLHDSLKQQLQELGITKLPSPERLQK…
563	GC_00003678	ALL_SPLITS	TAL30550_contigs_db	3627	1	1	1	0	1	1	1	None	None	MISNLKTFENKNFGKLTVIEKDGEFFFIANEVATMLGYVNPRKAVYDHVAEEDKGVTKWNTPGGIQNISIINESGLYSLVLSSKLPQAKIFKAWVTREVLPSIRKNGGYIVGQEKKTNEEILADAILVANRIIAEREEEIEELRPKADYYDKLVGYNLLTNFRNTAKELGIPQNQFISFLMDKGLIYRDKKKKLLPYADKNKGYFEVKEWVDPLGTLVGIQTFITPKGRQYLLILLDSEGFYDE
564	GC_00003679	ALL_SPLITS	TAL28131_contigs_db	3591	1	1	1	0	1	1	1	None	None	MTEKLTDNASLGELMTALQSIQTDFQGGKNNIASALGSPFIGTDKFGTTKTKIETLKNVLVETINSKNVSATSSETFTNLIEKVNWIFQSIEIFSLKNRIQATTLNTPSIVYNEVSSIKGTLRFKGTLVASKWRADYATAKIEILCGSRKEYFYVTDNTPSASSANLTFTKDIIVEKGMDIKVQILLTSVGAGNLDGSYAARAEIEELTILR
565	GC_00003680	ALL_SPLITS	TAL30574_contigs_db	298	1	1	1	0	1	1	1	None	None	MVMLNKEYMINHMRNENGSINIKNVVLAAACEATELFQCLIVMDSNFTDWSRFVDRLEKNVERQDYEKVHELCQTMYAMRHLSEELEGLYLVRDDAELCSLYYQIFVGMLDLTVFSTEAMVDLNGGKHDE
566	GC_00003681	ALL_SPLITS	TAL28131_contigs_db	3108	1	1	1	0	1	1	1	None	None	MDWLKELLEGIKVEDNKIDVASLQKSIEKKIKETTVTQEDYVNLETQLNTANETIKKFEGGMTKEDVENLKTTYETDKKTLEETYKKEIEEKDFNYWLGDAFKSVKCRDEIALKAHLDMEALRNSKDRQKAFEEQINPLKQDKDYLFNATLEGEEPKIDTITPGQEPKINDFGFNFTGVRPHENNNK
567	GC_00003682	ALL_SPLITS	TAL29600_contigs_db	2136	1	1	1	0	1	1	1	None	None	MSVRDYLKYLKNNKDLLTSICLTMVIILAIGVLTFTPFKELPFIYNGF
568	GC_00003683	ALL_SPLITS	TAL29600_contigs_db	3526	1	1	1	0	1	1	1	None	None	MYLVFKHKGILPSEYKKIKFGEKKIIYNMIQKEIKEKNEILEKIINRGGI
569	GC_00003684	ALL_SPLITS	TAL29600_contigs_db	3745	1	1	1	0	1	1	1	blaI_8	Penicillinase repressor	MLNKKLPDSEFKIMKYIWNTGYKTVISKDVADEMEKIYKWKQTTTLTLLLRLTKRGFLASQKIGKHTHYTILIKEKEYLKSETKKLFGGLHNNPLSQLISKLHDKEEVRRNKYX
570	GC_00003685	ALL_SPLITS	TAL29600_contigs_db	3734	1	1	1	0	1	1	1	xkdM_3	Phage-like element PBSX protein XkdM	MATSYEPRNVINGTYGEVWINNEQIAECKAMKAEIKFDKAEIVRPRKIIKGQKIIGASAEGSLTLYHVDSKILDYVTQIIKEGREPKFTITSKLSDPDSFGTERIAITGVSFDGLTIIDWENGKEGEKEVSFTFEDYNPIQTI
571	GC_00003686	ALL_SPLITS	TAL28131_contigs_db	3135	1	1	1	0	1	1	1	yycJ_2	Putative metallo-hydrolase YycJ	MKIKVLGSSSRGNCYLLQLENETLILECGVSYKEILKGLDFNLKSVVGCLVTHEHKDHSKSLVELTNNGIDVYSSKGTLEALKIENHRTKIIESEKLFKIGNFKIMPFSTKHDAVEPLGFLINHSSFGNLLFITDTYYCEYNFNNLNHIMIECNYSKDLLDSNKNKIYLRNRIVKSHFELSNVINFLRANDLSNIKTITLLHLSEDNSDKNLFIREIEKIIGIPVSVAEKGLEIYLD
572	GC_00003687	ALL_SPLITS	TAL30550_contigs_db	2122	1	1	1	0	1	1	1	None	None	MNQTMKTNMENFKKTKNIYLTMMSLYGFADKLYGSIYIAFMRSANLSMFQISNLFSIEQILLAIFDYPTGTISDKIGRKKIASYGFITWGISLLIFAYSKHYTYFLISMILMALGLALISGAPGAWLVDHMIQDGIYEERTKIFPQIQTIISLFAVIASIFSYFFIDVSNSLPIIVAGLISIFTGFYSYFAGEDNYGNSKHPSLLKTLNENLKAFLKDKRMILLSIKKLLSYVSFVGFVLYWQIYVTEMLELEAKFLPIFLILFMFSLTAGNYLSSRIANKLENYYVSIVGLIVSAVGFALLIIGDNLVTFIIGSILIEVGFGIEQAMTPTWTMEYIKSEVRASYSSIFSTIQSIFGFFIINLIGFFFELAGLNIVWLLGIVVIFLEIGIVLLFVKKYK…
573	GC_00003688	ALL_SPLITS	TAL28131_contigs_db	3443	1	1	1	0	1	1	1	flgG_3	Flagellar basal-body rod protein FlgG	MIKAMYSGVSGMKANQTKLDVIGNNVANAGTTSFKKSSARITDSFYQTVLYASAPTAALGGTNLGQVGVGSKISSINKDMTQGNVQPTNRPSDLMIDGDGYFPVVRQGTVMYTRDGSFNLDTGFKVAAGALANIKGGRLVNGDGYMLQGVIYEGEYKEDTGEFVKNGDAKGKEPIVIPLQSISPKDGTVQNVLEYNISKDGTIEFLLSDGQRTQFVYNIPDNAKVGDTPAGIDKLKGTIQKVQTYAFQNPAGLDAEGGNLFKPSANSGDPQIAGATGIIIQGAIEASNVDIAEEFTEMIIASRSFQANSKIISTSDEILQEIINLKR
574	GC_00003689	ALL_SPLITS	TAL30574_contigs_db	220	1	1	1	0	1	1	1	lexA_2	LexA repressor	MRSIGRIIAENRKKKGLSQPELAELLSQQGIDVTAKAISKWETDAREPGLHVFLTLCKLLDIEDIYDAYFGKNPYSVMDGLNQEGKDKIKDYAKILKASGLFEPVIANIIPFRKKEIFMDIFGDAVSAGTGNFLTDSPKESYEVGDLAPDNADFGVRISGDSMEPEYHNGEIAWIQQKDSICNGEVGIFYLNGDAYIKKLHDEPDGLFLISLNKKYKPIAIQESDSFKIFGKVVGKCDASDILGFQ
575	GC_00003690	ALL_SPLITS	TAL30574_contigs_db	239	1	1	1	0	1	1	1	None	None	MANTKLDRIERDIEKTRAKILEQQKKLKDLEAQKVEEENAQIVQMVKAVHLDGTQLAAFLSAYASGEITLPQPEATYPAEQEDNDNEE
576	GC_00003691	ALL_SPLITS	TAL29600_contigs_db	3539	1	1	1	0	1	1	1	None	None	MRKLKINKDAKITGYVILEYIEKHKKEKNRLNKMYKYYNNDNEILNRAYKNKNKPKNKLAHSYASYITDVATGYFLGKPISYTSNDKTTLETLNDIFKYNDEADNNVTIAKYESIFGYAYEVLYLDENLNIRFKAIDPRELIVVYDNTLEEDIVFAIRYYNENELVNNTIKEITKIEVYRKPILNDKGNIVLNGKIEYYTKNGDALTLDDEKECFFCDIPIITYINNDELYGDFEKVIQLIDAYDKTQSDTANDFEMFTHAVLVVSGSVVDEEDKKDLNDKYLINFINEEGKANYLIKNIQDTALENYKNRLDNDIHKFSCVPNMSDESFSNNASGVSLAFKLMSLENKVGIKEAKFKKGLMRRIELICDYLKIKKGNEYSYTDIEPVFSRNKPSNEAE…
577	GC_00003692	ALL_SPLITS	TAL30574_contigs_db	1073	1	1	1	0	1	1	1	None	None	MARVEELLSVQELINYTKTRKLKETMGDLLFPTQKIEGLEIKMIKGASNLPVSASVHAFDTEAEIASREGANLSIAELALVKRKIKLDEKDIIVLEEPRNSQEETQMINQIFNDVDNLVSSVNTRIEAMRMEVLSTGELNINENGVKASLKYGTPTNHKETKTWSSGTPDILGDIYNMTDKIVVDTGFTPTRSLTSKTILNIILRDEKLRKAIFGVNSDKLLTLNELNTFLVSQSLPPIFTYDERYRVQGKDGKYTTKRFLDENKFILMPDGKMGDTFFGLTAEELELRKNPSIDISSVGNIIVEQYSTADPVAKWIKAVATVLPSFPYADQVFMGTIN
578	GC_00003693	ALL_SPLITS	TAL29600_contigs_db	3558	1	1	1	0	1	1	1	None	None	MVEYAYQKGVKVHGLGFTKTKILKSFKFYSVDSSSWTIGASIGQQLYTFKDGDIHIRRLEKESNKKTDLKKLVAHSMCEWVKYQKFMDGVRW
579	GC_00003694	ALL_SPLITS	TAL30574_contigs_db	229	1	1	1	0	1	1	1	rlmN_1	putative dual-specificity RNA methyltransferase RlmN	MKRLPKYTPAEVRNDPYGFTYKEMSEVIGENEAKALYEELYKQLPRKKNLSMLVKNICKSSDTEKYVYELKDNKYIETVFIKRRDGGTVCVSTQVGCPVGCIFCESGRNGFVRNLTSSEIVQQIILLRRKVNRIVFMGMGEPLFNYDNLIKAIHILRDRYGLNFPTDGITISTVGPVDQLKKLREEHLKIQLTISLHAATQSARNRIIPHMRIYAIEDVVKQALSYSERHNRKIVFAYLLLPGINDRPSDVRQLAKWFRGKKVMINVLQYNPTSNSRIKAPQKREIVAFKHQLEQAGLEVTMRVSHGREINAACGQLANTYNKFKKK
580	GC_00003695	ALL_SPLITS	TAL30550_contigs_db	2120	1	1	1	0	1	1	1	None	None	MGYKDIRENLEKMMNDNYKDFIKALVSIEKGVTDEKALEEVYVLYMNNDTTGLLSDDFDYMIDDMKEQGKLIENTNEIEEKDNLINFVGNIAGEVENLERENANGEKFKVSNFSIVSKDDDGNKVYTNCSAYGDKTKDLEKLKQGDFVKIFGQVKTSIDNNGKEHKNVRILSSKLLKAKEQVKSQDKDKKSILGQIKSFKTEDKAKSNKNDHSKGAEK
581	GC_00003696	ALL_SPLITS	TAL28131_contigs_db	3092	1	1	1	0	1	1	1	None	None	MYERLLDICGSNNIDRFMETAIILKQLREINPKKFHELLNIIDEHYEIQQEKNNN
582	GC_00003697	ALL_SPLITS	TAL30550_contigs_db	3586	1	1	1	0	1	1	1	arsR	Arsenical resistance operon repressor	MEQVKYEEMSNIFKALSDSNRIKIVDLLYKNGETCACNLLDEFNISQPTLSHHLKVLSDTGILLQRKEANWIHYRINDEKIIEIKEFFNNISK
583	GC_00003698	ALL_SPLITS	TAL29600_contigs_db	3666	1	1	1	0	1	1	1	immR_8	HTH-type transcriptional regulator ImmR	MFAKRLKELRIDAGLKQSELAQKLDISPSTIGMYEQGRRSADQETLLKISDLFDVSTDYLLGRTNVRNNLFISKNGRDYDAENFKTEKELIENMYLDEDMRKVFNVFSELSEDAREKALKVAELFLLDEKNKK
584	GC_00003699	ALL_SPLITS	TAL30574_contigs_db	225	1	1	1	0	1	1	1	None	None	VDREEIFEYVKKQYGTIPEYLWSSSPDSAVLRHQNGKWYAVIMNAEKSKLGLNGDGTVEIIDVKCDPEMTGMIIQTYGFLPGYHMNKQHWITILLDGTVGESKILDFLDMSYDLIDGKK
585	GC_00003700	ALL_SPLITS	TAL29600_contigs_db	3609	1	1	1	0	1	1	1	None	None	MAKFKKKSEEVEAFKWILGSPNTPKWFYQAFEEGTIWLDESLNSTIHRGEVKKTICIKYKNGVIRATNGDWIIKDSEGKIYSCTWGDFEKYYENLDNEKTKISDKVFKYPSEMVSKEIRLICPEMKLEIVGFKEDE
586	GC_00003701	ALL_SPLITS	TAL28131_contigs_db	3442	1	1	1	0	1	1	1	None	None	MIRVTDLNGRSYILNSDLIVRIDSVPESRILLTTGEKNLVKESVDEIVDKVIKYKRKINVGYIRSEK
587	GC_00003702	ALL_SPLITS	TAL29600_contigs_db	3682	1	1	1	0	1	1	1	None	None	LDRDIEFINSLKRLRFLIQAKENLIEDIHEYSNHEEDIARYENLDKAFEKTIIDEAKFLISLE
588	GC_00003703	ALL_SPLITS	TAL30574_contigs_db	279	1	1	1	0	1	1	1	None	None	LTIENEEPPTLTKYGRMRERYLREHRKILYINLLTSGKLYEHLADIDTSACDMAEYLIKEMARKQGVTEELKGKDMMKWIGLMNNIRACADEIVLNDIVYS
589	GC_00003704	ALL_SPLITS	TAL28131_contigs_db	2959	1	1	1	0	1	1	1	xre_3	HTH-type transcriptional regulator Xre	MEEKEKIKRLIELRKTLGHTQEEVAKSIKISRSNYGNIETGKVNPTERVISDICDIYNVNKEWLETGKGEMFIEFSENEKVLKIATDIINEDDKFMKNILFTFSKLSDEQKEFLINLMKNMTQ
590	GC_00003705	ALL_SPLITS	TAL30574_contigs_db	277	1	1	1	0	1	1	1	None	None	MDIISRKYINEGFNSKAYIINDDYILLDGVNQNSYKNYQKYVNVINQISNVKSLEIPRIIELIEPCEEYPNGALIYKMIKGHTFRKEHIEIVNLDNIAKKLAEFMDELYEIRVDFDKDEYIKNELEITEQSVIELKEYLSESNYEKILSWFNEYKNYLLTFNDYHFIHGDLWYENYILNDNNELVGIVDFEGSGMGDPAYDIAALYYLGTGFINKVLSYYKYTDEDLIKRVSMLIKAREIADFDDMVKNYPEEVEEQVDKIKKVL
591	GC_00003706	ALL_SPLITS	TAL29600_contigs_db	3640	1	1	1	0	1	1	1	None	None	MTIDKITKIEATCLDCDTKVIITESKFREVCDNGLPCPMCKEHISNSNFIAEQALQYNHAVNKLEKELDSCKNIHVY
592	GC_00003707	ALL_SPLITS	TAL28131_contigs_db	3439	1	1	1	0	1	1	1	None	None	LFKNKKIIIIILILIVFSAGAGFFILGEGGNKQIDKIAGLFIPTGKGKDKVKTENLDLEEMVLKLADEGVRYLKVSITVSYDSSYKDIEKNTPLIRDNIINCFMAKRADDFTAENLKNIKEEIKNTLNIQLGENVIQNIYFTNIVVQ
593	GC_00003708	ALL_SPLITS	TAL30574_contigs_db	1074	1	1	1	0	1	1	1	None	None	MYFKEVNFDNTPEFLASQHYINFSKTAIDTDVVADENGKKYVLAGSLLGESGKVVKITRGGSSGSYTYTLSEDPVGIVFSTVDVTYGPQPVASMVEGYVIIERLQGEYVKEAIETIKTKLPNIKFM
594	GC_00003709	ALL_SPLITS	TAL30574_contigs_db	287	1	1	1	0	1	1	1	None	None	MQMKKYPVIYADPPWQYRVYSKKGLGRSAESHYPTMGIDEIRALPVAELAEKDCALFLWVTIPCLLEGLSVLQAWGFQYKTIAFVWIKQNKKADSLFWGMGYWTRSNAEFCILATRGSPKRQSAGVHQVIVSHIEEHSKKPQEARERIVQLMGDVPRIELFARQKTPGWDVWGNEVESDIDMESRKDE
595	GC_00003710	ALL_SPLITS	TAL28131_contigs_db	3429	1	1	1	0	1	1	1	None	None	LLQNIRILLFDKKVFLGIGIGILISTLCIMLFSNNDMSKAEIEKKARALGMKYASEMKVLE
596	GC_00003711	ALL_SPLITS	TAL28131_contigs_db	2967	1	1	1	0	1	1	1	None	None	MDWLKELLEGIKVEDNKIDVASLQKSIEKKIKETTVTQEDYTNLETQLNTANETIKKFEGGMTKEDVENLKDKHNNDLEKLKKDMEISKKEYELKGKLKDLGVVDADYIIYKQGGTEKFNFDNEGKVIGLEDTIKVYKENSPHLFTGGKPNYIPKGGDDYKGSNPWLEKSFNLTEQSKIYNDNPALAKELMTAAGK
597	GC_00003712	ALL_SPLITS	TAL29600_contigs_db	3669	1	1	1	0	1	1	1	None	None	MDKITYEILKLLNKNDSLNTYQFEVLLNVKGFENYYPRLKHLYDNNYVYIVNAFGNSDEFKFKYESYFKITLEGKAFIENEMKNNKKFKIQSIYIPILIAFITSLFTNLIALWLLK
598	GC_00003713	ALL_SPLITS	TAL28131_contigs_db	3425	1	1	1	0	1	1	1	fliN_2	Flagellar motor switch protein FliN	MDNSNLISDEEAKMLLNDKVESEVDGDDELALDVSEINRNNIQRILDLKLELSVVIGRTKMSLRDILNLHKGSLIELDTLADQDVEILIDNKVLAYGKVVVVDLNFGVKITSIVSEEDMVKSLV
599	GC_00003714	ALL_SPLITS	TAL29600_contigs_db	2087	1	1	1	0	1	1	1	None	None	LTFKELVNKVRNLVLEAKNVTIEDTESKFTSENVEGALKECIDRADEAFQEADSGKTLLSTAIGSPATSEQTFQDYANYITGFKSNISNLETQLKSKYSIRYGPIDGYDGNPFSANFGKSASYLIVYVYFRRSVYYYNPSGSSLGSNTGGSERAWITIDSNKTGFSVHSYDTSYESYPFTGYYIACFA
600	GC_00003715	ALL_SPLITS	TAL30550_contigs_db	2108	1	1	1	0	1	1	1	None	None	VNRKLISIRNKKKKIEEKLKDLNAKYKEICDEEIQVENEEIIVTLRRNNISLEELTEKINDRKREEKLEKENNHNEEI
601	GC_00003716	ALL_SPLITS	TAL30574_contigs_db	301	1	1	1	0	1	1	1	None	None	MTIMDVIKKALLPLAAMAFWLWMVKTIMGVTGNTDLFMFLFLAGLPFGIHKMCIILIPRGYDVGGTVGMIALSVIVGGLLGSLMIPYYIVRAIYVTIRYIVKR
602	GC_00003717	ALL_SPLITS	TAL29600_contigs_db	3702	1	1	1	0	1	1	1	None	None	MWEKFKNLNIFLKIILILVLIPITILVLGAFVAGWPIFLALGIALFLLTTGYKKKKKVRFVMGAILVCFVVYIFATADYSKENMARITNETRLKEEAKQKEKDKKELEKIKQEEKVKAEEQEKQEADKKTQEEQQKKKDEEAKKAEEEKAKNISEEKQNNKAEKILSKKELKEKVESVIPNNFKGKATYYADMLTPTKGDGYIVSIQVENSKFNNESECRKFTKEFVNNIKDIKNISSARINFVVDGALPYNVFLDDWNNIKNNLDLIDNLSFKPTE
603	GC_00003718	ALL_SPLITS	TAL30574_contigs_db	233	1	1	1	0	1	1	1	None	None	MAVTKTHPIKSTLKAAIDYILNPEKTDGKLLASSFGCGLETADIEFAWTREAAGDRGTHLGRHLIQSFAVGETTPEEAHKIGMELAGAVLGGKYEFVLTTHVDKDHLHNHLIFNAVSFVDYKKYHSNKQSYHFIRRTSDRICKEHGLSVVVPGQDKGKSYAEYTAEKQGTSYKAKLKTAIDTLIPQVKDFDELLRRLQEMGYEIKQGKYISFRAAGQERFTRTKTLGAAYTEEAIKERIKGVYVAKTKTLREDKKIRLVVDLENSIKAQQSAGYERWAKIHNLKQAAKSMNFLTENKIEYYSELESKIADIMTAHDAAAKAVKEVEQRMSDLSLLIKHTTTYRQLKPIYDEYRKSPDKEKYLRGHESEIILFEAAARALKEMQIKKLPDLAALRKEYRS…
604	GC_00003719	ALL_SPLITS	TAL29600_contigs_db	3552	1	1	1	0	1	1	1	None	None	MSKNLINYMSEKVKIIDIDNKEWIGYVKTYTPAIDSDNEINEIGLKQEDCLISFQEDEIKSIEII
605	GC_00003720	ALL_SPLITS	TAL28131_contigs_db	2968	1	1	1	0	1	1	1	None	None	MNKNKSLKMNIQLLAGSEGGTKLSDIIVPSLFNPYVINRTMEKSALLQSGIITNNSEFDKLASQASPLVNMPFFEDLTGESEQIIEDVDLQNNKITSNADVAVIMRRAKMWSATDLSAALAGKDPAGAIAELISGFWARDMQKELIAILKGVFGTIKTVEKAETETRLASNILDISSSSGNAAKWSGSAFIDAQQKLGDAKETLTAVAVHSAVEAELRKQNLIETVQPSNSGPIHFYQNKRVIIDDGCPYEGSGANIVFTSYLFGEGAIALGNGNPVGFVATEIDRDKKKGSGVDYIINRKTFIMHPRGVKFTNEKMAKTEGPSRAELADATNWKPVYEPKQIRMVAFKHKI
606	GC_00003721	ALL_SPLITS	TAL29600_contigs_db	3748	1	1	1	0	1	1	1	None	None	MILLSRSTSDHFKPATSPILKPKSNINKIGISIMLLFNFSINNNVSSLLYISISDVTFLAGNFTKSQGFSDISFSL
607	GC_00003722	ALL_SPLITS	TAL28131_contigs_db	2957	1	1	1	0	1	1	1	immR_7	HTH-type transcriptional regulator ImmR	MGINDFVKLGDKLKSIRDKLGLTQAEMADKLNLKRSTYANYESNKREPNSETLNQICDILGIGFLDIFSETIKNFSFTDEEYKQEEKDSNLYYKLFELISIHGIDSTKKQLNTVIEHLEKGYLEISHREASIDELISIILERIVSSEEMEALFRVISIKLVFNISKEMRTKYFNNKDDDEIIDTLSRYLYEYNDLFYDDSGKLLGNLFLDVLGLDKIFDILDNQDQYIKELEHLDCSKDEISKILYKNFSKL
608	GC_00003723	ALL_SPLITS	TAL30574_contigs_db	212	1	1	1	0	1	1	1	None	None	MYIEHPYKYDGKYYANVDGKMIEITKEVAYAMNNFYRSSQPRKIEIKNEKGEVVERKLREIPYSETNGQDYEFSIEDFPDYSCDVEDSVISSAERRDIHKVINQLDAEERMIIYGIYFENKTQVQLARIMGVSRQVLAYKLNTILNKMRRMYQENIF
609	GC_00003724	ALL_SPLITS	TAL30550_contigs_db	2128	1	1	1	0	1	1	1	None	None	MAFADRLKEFREKEKLSQADFAKMIGISTRTLVHYEDGERYPRDVEVYKKIAEVMDCDYNYLLEESDEFLNRVYNMGGKKELEKARALTEGLSSLFAGGEISDEDKDAAFEAITRAYWEAKRENKKYGRKKKD
610	GC_00003725	ALL_SPLITS	TAL28131_contigs_db	3436	1	1	1	0	1	1	1	fliQ	Flagellar biosynthetic protein FliQ	MSEFMIMSVLKNGMFTGAMIAAPVLIVSLVVGLLISVFQATTQIQEQTLTFVPKLIAILLVVAIGGSWMLHTLISFTSEIFNMMSLITK
611	GC_00003726	ALL_SPLITS	TAL29600_contigs_db	3747	1	1	1	0	1	1	1	None	None	MIHELKILPQYFKEVVNGREIFEVRKNDRNFKKGDLLILQEFDGREYTGLETRKEITYVLDDSRYLQDEYVVLGMGFIGEIDLNNIYCENSKCKNYFEDMCMLERIEINVEGKNELYELENEYTIHVKDLNSVEVTCITSGITVKSNSSNSILRLELEDLR
612	GC_00003727	ALL_SPLITS	TAL30574_contigs_db	285	1	1	1	0	1	1	1	None	None	MRRTGHLRRLVSGFLAGLTMLSTVLSPMTAYAAEPKAEEKPPLYEEVKDLLDEDEVVKAKDFEITVGSEFDVTCDFTGLEIKDDKKVKVTFEEAKNEEGKDFALDHADSYKAVYYVEPVNEAHPKYQISRNLIVKEAETEVQAASEGGGEDAGSGGTEEAADDGEADSQTFSAEESETTETSMETEAATEPVTEAEPETETVESTEVLPEEELDAALEESEGQETVDSETGLSVSDVLEQGEEQGIDMLSLEEGETVQFQAQALFASARSTTSVSVTRGAYYYYADYGLGSYLTAPYTVKFGDVTATAYCVQPSKPGPGDGTYTITKLSDGKTLAKVCYYGTKASGDEGFFAEKHPDFSTGKRFIITHLAAAYANGSSDAFSGTNSTGQALAMELYNYC…
613	GC_00003728	ALL_SPLITS	TAL30574_contigs_db	217	1	1	1	0	1	1	1	None	None	MSNLDCFPSKSWGRRTGLQDLPVSVIVDKENKRFMTDRDYAIKSMKEITFQMATHAQNYLEVTMDRHYEDIKALMVNYQKLILENKMVLEELEMECQEKINEDMAYALSYLDVYGKQLNVTKLRHEMNNLMVIYGLSDMVYRGITLVKYYAPDGVMLSEIIHSCFCSHYNKTDVEVQQELGIGRTSFYKMKKQALRYLGFYFYEIVVPQAKNKRFKPSLGVEEE
614	GC_00003729	ALL_SPLITS	TAL30574_contigs_db	234	1	1	1	0	1	1	1	None	None	MNTRFTIEEENIVAIYAEDSRETTLENILAAMPYMDEDMRQLAAAAVNKLQAMTDSEFSEREFILTDEE
615	GC_00003730	ALL_SPLITS	TAL29600_contigs_db	3556	1	1	1	0	1	1	1	None	None	VGRARSPNRDKALEIYLKHDGNIELTEIAKILKLPQGTIRGWKNKDKWEAKLNGTLQNNSERSKTKRNKGGQPNNTNAKGHGAPLRNKNNFKHGIFEQIYFDTLTDKELELIKNKSNDKIYDLELEIDLLTIREHRHMSRIKEYTEKTDGISLESVNKRRLEIKGNVLKNGQVQEEMATRGVSTFEVIQKLEAELTKIQDKKRKCIETLEKMKIDRKKFELENNNLGQNESENMFKELSLEELKRLASLDD
616	GC_00003731	ALL_SPLITS	TAL30574_contigs_db	259	1	1	1	0	1	1	1	None	None	MRNNPYKDLPPLERRPDGSLYRMTPAQRKQAASLIRRECCCCEDGNCIVLDDGDTCTCPQTVSFSVCCKWFRWAVLPLDGTLEAEIFRDKDLKRCVVCGGVFVPKSNRAKYCPGCAARVHRRQKTESERKRRSAVDS
617	GC_00003732	ALL_SPLITS	TAL30574_contigs_db	271	1	1	1	0	1	1	1	None	None	MKENTLSYTTRIGKTTFIVNVKQSESAKKPLNTVFQEICRHEMLGDFSADKYLNLENLQKSS
618	GC_00003733	ALL_SPLITS	TAL29600_contigs_db	3733	1	1	1	0	1	1	1	None	None	MSENKLEKEMIDKKEVTEVKNVVDLLLSLDADKVKMPSITHTMFCKKLGIDVNFECKAIEPEFFDELQTSGLKIEKGSLKDLDNFKMKSNVILASCNLFKDDKLLKHFQSPTPKELLRRMLLAGEINELYDKICELNGYRDDNKKDKEIEEKIKN
619	GC_00003734	ALL_SPLITS	TAL28131_contigs_db	3105	1	1	1	0	1	1	1	None	None	MENNIIDEIEKRLESFGYILKDGDKWLIGFVREKIENIIKLDCNIKTMPIELKEIEVDMIVGEFLFTKKNMGQLDIESINFEAVEKSISEGDTKVDFAIGSGSQTPEQRFDSLIAYLTTYGKNKILTFRCLRW
620	GC_00003735	ALL_SPLITS	TAL30550_contigs_db	2131	1	1	1	0	1	1	1	None	None	MKAIKVYSMRVAMLCRLYDLKLINDKEYTKIKNRIENDYKKRDRK
621	GC_00003736	ALL_SPLITS	TAL29600_contigs_db	3731	1	1	1	0	1	1	1	None	None	VSISVNPALDNLAFLVIKSIADPISFVTGIPEDRALYKLSPIEDAAIPVFLDNSNTLLFKFSVSTLVSPNIVLVFVIAVSNSAPALDAETSPAPIPVAIPTPAILAALLTFLNCSCNLSCACDVEFVWF
622	GC_00003737	ALL_SPLITS	TAL28131_contigs_db	3448	1	1	1	0	1	1	1	yscN_2	putative ATP synthase YscN	MYKTDISIDFDKINKKIENLELTISEGRVKKIIGLTVEVEGIKAFVGELCVIYNQVNKPVNCEVVGFKDKEVILMALGELTLIAPGCKVISKGIPLSVMCSDNLLGKVLDGLGNPIDNSDAVLGDRYNLNNEPPNPMKRKKIQNIMETGVRAIDAFTTCGEGQRIGIFAGSGVGKSTTLGMIARNAKADVNVIALIGERGREVLDFIDKDLGEEGMKKSVVVCATSDKAPLVRLKGALTATAIAEYF
623	GC_00003738	ALL_SPLITS	TAL28131_contigs_db	3451	1	1	1	0	1	1	1	fliF	Flagellar M-ring protein	MIASFKNKIKEQVAKSRTKISSLKKGTKIALGIGVVAICLALVFTAISASKNKYAVLFSELDAQDAADISAELESKKIDTKVKGSTIYVPRTEVDKLRLELAPSLTGGSKGFALMDDSSSIGLTDEEFQIKKQRMIQGEIEKTIKSFPQVEDTRVHITFGESSVFEKEAVPGSAAVYLMLKPGTTLEKNQIKSVMALVSGSVTNIPEKNVQVIDNKMNLLSEGILEDEDVDENNQSTNSLISVDKNKASEQALNKQLEKSILEMLEPIFGKGKVKATVNADLSFDTAEKTEIKIDPDKVAIKETRSKNSSKSATNNVQGVDANMNNQGNNNGTNTEDSLDESFEYETGKIETHTIVAPGELNRLTASVAIDGKIAKGVQADVEDIVNNAIGMDGARGDT…
624	GC_00003739	ALL_SPLITS	TAL29600_contigs_db	3128	1	1	1	0	1	1	1	None	None	MNKNSSRRKYLDAFIVTDTKNIDKIDWLKNRQLGIGGSDASAVAGLNPWKTSVQVYIEKKEEIPIETKSFRMELGNRLEGLVAELFTEETGLKVRNVNGMLKNEKYPFAIANIDRAIVGEKAFLECKTTNSFSIKEWENGVPLHYEIQCLHYMAVTGATHCYIAALLGNEKFVWHKINRDNEVIENLMKIESEFWEENVLKDILPIPDGSDAYSEFLKTRYKNSVKEKIELNLFKDGSSKLKRYDDIVSQIKELKGEKQLIEQEIQSEMKEYELATLDGRIITWKGTTKRSIDTKRLKEEMPDIAEKYTNISSYRTFKIK
625	GC_00003740	ALL_SPLITS	TAL28131_contigs_db	3449	1	1	1	0	1	1	1	atpF_2	ATP synthase subunit b	VTLLNNKIIKSKKASYKGVLDLTIIDKTRVGESNVNKETDCRFRDEIIKEAIESAETKKNEILEEAKMNAQNIEKQAYEKGYSQGQKNGYEDGYKESYDEYTQKAKDEADFIKNQANLILLQANEKMTEYIKEKNKEIVRIAINIASSVLKKHFEDEESMSDLLKQIIQDYEGSSSFIVRCNSFYKDNIEKEFELFKEETSLKSSVFVIADDSIDKGNAIIEKENGRIIVGIDCAMEKLKEELLGE
626	GC_00003741	ALL_SPLITS	TAL29600_contigs_db	3535	1	1	1	0	1	1	1	None	None	MSVANFIPTIWEARLLANFYERSIAGLITTPPTEIKGNKIIFGSVSNVAVKDYEGKVMWDDLDIPDIEMEMNIKKYWAFKLDDVDRVQANAELIDTHTIEAASQTQSVMDKEVLDEGLKTTLVVTKESSDKAYDLIVKSNTLLNKKKVDKINRFSVINAEVLESLCLDERFTRHYQILENGIIEGANINGTQLIFSEELNAGKFAILTLHKTALGFGTQLNETEAMRLENAFADGIRGLQVAGAKLLRTNAAVKYVETPTPSVE
627	GC_00003742	ALL_SPLITS	TAL29600_contigs_db	3715	1	1	1	0	1	1	1	None	None	MYIVSLLVNYKGFKIFFNLFRNDIVIRIFRLTMRDLNVNLIYKEII
628	GC_00003743	ALL_SPLITS	TAL28131_contigs_db	3140	1	1	1	0	1	1	1	None	None	MRIIYKNKVYKVEQDRKLFRITYYDEQKSNKKFNKDKKVKRSTLTRDIELVNLYLPVNLKIK
629	GC_00003744	ALL_SPLITS	TAL30550_contigs_db	2130	1	1	1	0	1	1	1	None	None	MDKEYYLFVEGKKVVVSKEVYLAYHSELNKEKYQMRRERLNNCFFFCSYDHDGNFEENLEDLEFDVEKIIETKEMIEEVRRAISKLNPVERDLIESLFYKEETIREVAAKLNISHPAVIKRRNKILEKLKEMLENF
630	GC_00003745	ALL_SPLITS	TAL29600_contigs_db	3718	1	1	1	0	1	1	1	None	None	MEKFIRLDYDKGFRGKEHVSSATGDGEHFEAGISCYKISKEKCVDAIINLCEYWFEFAGECQFKDFDINIFEGCYVGEGASYEDLATCEKHLYTVDGSLFNEVYDLYYMHETYLEENGNVEELEENYKDEYITTEEFETKIKEMFIKYL
631	GC_00003746	ALL_SPLITS	TAL29600_contigs_db	3130	1	1	1	0	1	1	1	None	None	LKYTILGFSQKKAVELGLNTKDLLILRWFVDFLGSGRMARKLINGIEYYWVDYSGVIKELPILYTEKHDTIYRVLKKLDKIGILEHATLKQGGTWSYYKLGYRYIELISDSYQQVGNKSDCSDINPNHSDKNPTQTDINPERKTHPLYPSTIPCNQTSEVEEKKKIIEEMTQLKISKNMCNTIKDWDIERLLVAIEIYKECDGKSFKYLKTVYNNDDNFRKDKSKNISETKKTKFHNFNETFTQYTSDELDEIIKKSQKEKFGVGS
632	GC_00003747	ALL_SPLITS	TAL30550_contigs_db	2116	1	1	1	0	1	1	1	None	None	MLINNKFEITYDEVKKIHAKFLFDLYNEPTINSIAVNKKGIIEMSSILKTIDFFNTTNNSLFIVSINSAKIGVGMIYDVNLEQNVCSLGIVLNPEYRNKGFGTLILEDLIEIAKNSLNVNSIIADINKENYKALNLVKNFNFKCINDKNSLSTYYMKI
633	GC_00003748	ALL_SPLITS	TAL30574_contigs_db	1084	1	1	1	0	1	1	1	None	None	MEKKEIEELSKICEPILEYLNKKYTHYNSIVISTDGIKLLSTEIGIPVKHQND
634	GC_00003749	ALL_SPLITS	TAL30574_contigs_db	302	1	1	1	0	1	1	1	spo0C_1	Chromosome-partitioning protein Spo0J	MAGKKKSTPIPLQSLDALFGTTSEEQAGIQQIALDNLHSFSNHPFKVLDDDKMIELSESVRTHGVLVPGIVRIKDTGGYEIIAGHRRKRACEIAGLKTMPVIIKDLTDDESTVIMVDSNIQREELLISEKAFAYKMKYDALKRQGKRSDLTSCQVGKKLAAEDISQNSEDSTRQILRYIHLTELLPVLLDMADHKQLPFNTAVELSYLKKEEQDILLQYMGNHEMVPSMKQAQEMKKCSKEHLLTYSEIDCICCQGKTEKLQVKLPEKKLRMFFPESYTKEQIEDVIFKLLEEWADNKERVQNDNHGCD
635	GC_00003750	ALL_SPLITS	TAL30550_contigs_db	2104	1	1	1	0	1	1	1	None	None	MLKKKNCALLGLGILLGGTYEILKEKKRNEEIRNLKRRINRLGRCHNEFVMYQGEYNDRNEEKQEELEERISYLEEETTSNYDHILELSKEEVEGD
636	GC_00003751	ALL_SPLITS	TAL29600_contigs_db	3761	1	1	1	0	1	1	1	None	None	MLTTPSALILISLGISFNDNTVRLGYTISTNFLNGALIFGDTTITGILXLKYTLLITSCILSNILFVFSGSTAG
637	GC_00003752	ALL_SPLITS	TAL29600_contigs_db	3672	1	1	1	0	1	1	1	None	None	MEVTKRFLEYKIQALSERIEFKKSIGYKCIADEKELGAYEDILLMLNSEIESIGGLENEK
638	GC_00003753	ALL_SPLITS	TAL30550_contigs_db	3631	1	1	1	0	1	1	1	rsh	GTP pyrophosphokinase rsh	VPVKFEEAGAVPGDRIVGVLSEGEGIRIFQIHSPKLKEYEHERWVDVTWDIDPEHPERFPAKIAVTALNEPN
639	GC_00003754	ALL_SPLITS	TAL30550_contigs_db	2124	1	1	1	0	1	1	1	None	None	MDNRKRNNQLKIYLTDEEKEVFEKKMKLANCKTMSHFLRKCVLEKEIYVVDLEPFRDLQWLLSNATNNINQIAKATNTTGVIYKNEIESMNKQIEKLSREIWQIHSLLLNKSKESSGD
640	GC_00003755	ALL_SPLITS	TAL30574_contigs_db	260	1	1	1	0	1	1	1	None	None	MALPGTPGQRISDLCNGNHITQKELAEKIGVSASQLSRIVSGETRTVSSDILIGVAKEFKVSTDYILGLSTVSVRKSYDISELGLSEGAVRGLVTGAVDVQILNRLLEHRNFPKLIDLIRIYFQDTAAKGIMARNQLIEMATASLSDLMKEHPEHRAEAKQDLQLLNAQKMGEHEAEIEKIKNVFLAILRDIKKDIDNGEQPGEAVTAAMFQAMRDTMAEQKQNPLSIDDVTAMIAGQIGQLAPMDKETADLFQQLAKKMIEQAGK
641	GC_00003756	ALL_SPLITS	TAL30574_contigs_db	245	1	1	1	0	1	1	1	None	None	MSDNRKYYYLKLKENYFDEDAIVLLESMQDGILYSNILLKLYLKSLKNGGKLQLDENIPYTAQMIATITRQQVGTVERALQIFMKLGLVEPLQNGALYMSNIELLIGQSSTEGERKRRARLALQEQKALPKAGADKCPP
642	GC_00003757	ALL_SPLITS	TAL30574_contigs_db	290	1	1	1	0	1	1	1	cwlS	D-gamma-glutamyl-meso-diaminopimelic acid endopeptidase CwlS precursor	MAEQRMKAREKTVQKMTKDGLVEENLADKSTVRVSSRTRDVQMSKKDTGKGMDLSNRRGTREDSTDPVRHSVQNSRDAPAKAQTVDKAKSRKMIREQAEGSSKLSLEEKKNGSGKLQEKHTDLAQSRGDARKKQNGGSKKPGQKQRLKFAYEETAEAVRDGNSSAKLNRMDADGVNFRHDAQKKRNQKMAHTEAERKNAPKKHSMKEKVYQENAESAGAKKKSRLKFEGESPKDTSLVKKAGTAAAVSVHRQVRKNDDGNAAVEGANSLAEGSEGLYHLEQRSARRRNRRKSRSSAYQAKKTAQAAAESSINQERSYLKKLIQKQRIKKEYSKAKQSEQAMGTAAVGTIDYIKKIGGKVTNFFKEHRKVYISIAALIGMMFLIMTSVTSCSSAFMQSLI…
643	GC_00003758	ALL_SPLITS	TAL30574_contigs_db	1061	1	1	1	0	1	1	1	None	None	MREGKRRRGCLFWFIIIIIFSGVVGAIAGNSTNNGSTEKQKEDLTKYIGEEGNIGDLKLTVNSISKASEIPVASGYLAYTPDSGKYGIINLTIKNQTKESQSFMLNSFTLIGPDDSKYVPSLLIDVGNKYITMDTVNPNLDVTGNIAFEIPKDLLVSDCKLKYSGSEQEFILKEK
644	GC_00003759	ALL_SPLITS	TAL28131_contigs_db	3456	1	1	1	0	1	1	1	fdtA	TDP-4-oxo-6-deoxy-alpha-D-glucose-3,4-oxoisomerase	LEQVLVCLNGSVKIKCYDGVKETIFNLHKNDVGLYVGTGVWHEMFDFDEKTVLISIASEHYNEEDYIRDYKEFLKYLDNM
645	GC_00003760	ALL_SPLITS	TAL29600_contigs_db	3631	1	1	1	0	1	1	1	None	None	MEYTKRLILELDNLFKNFKEVEEKEFEKYKNMLKEEKEKREV
646	GC_00003761	ALL_SPLITS	TAL30574_contigs_db	283	1	1	1	0	1	1	1	None	None	MSEWCLYGDDIREKFERRLEPDSLEGELIRYKEVLGEEFGLKELLTIQDLRVKVLIAQAINNVPEFLLDQIGKARNSYEFPSLVRELERIADVMEEVVEGEGE
647	GC_00003762	ALL_SPLITS	TAL30574_contigs_db	1089	1	1	1	0	1	1	1	None	None	MDENQNYKLNKEQLRKIYLLMRDSFEVYKSLIEDKNNIFSGEFFSNIKGHLLSYVIEKAFAPMILPKNFPFRAEIIKSNNFGKKRVELNTNNLRMTIGKIQSKDSLPSKAKYKLKYAKENTDIENQLRFDFGKNTNSIKKEPYYGIISYKCDNNNNLEYLGIIFPDSEYKYIADRIDIPLLSVVEDNTSEEEDSILNKENLKELVLKDISNDFKN
648	GC_00003763	ALL_SPLITS	TAL30550_contigs_db	2119	1	1	1	0	1	1	1	None	None	MQVNDFKNIQEAIKYEVLQDEKEYLKLLKVIGNNQKYDFSSQLSIYNKEPEARACATFDMWKKYFGRVVMRGQKGIPILVGSDINQRVSYIFDISQTTSMDRNINEVSLWQFDHENHKEALKEIIGDFSFEASDSLNENIFSLSRIYGDEYINLALADLRIDIEDRLSFEKFMRDSISYAVANRFNTVYPMDMENLKNNFSRINTISLEQIGLVISRVSEDIIDSTIEKSKEVDRARLLTERVAADYNRDIENINEDRGGKDDLYRRDDRSRSRGGRVFTDGSDRGNSDEDRRENLGHNGEGSGIYGEISESDIRSSKTVLPSRERGHGELEETSGNVRGENTFEPSERNSESGSGLYQERESQDDESTRIDREDDERGSRGIPRTDEQLDGNSEENGN…
649	GC_00003764	ALL_SPLITS	TAL30550_contigs_db	3584	1	1	1	0	1	1	1	None	None	MNIKVLEMSCCSGGKLQAITEETIKELGINVNIEIIGDMQKMMALGVMRTPALIIDDEVVLQGRIPKKEEIKRLLQK
650	GC_00003765	ALL_SPLITS	TAL30550_contigs_db	3582	1	1	1	0	1	1	1	None	None	MSNIDLVLLGLIKQKSQSAYDIKKNIEYRNIPRWVRISEQSIYKKVLQLESKEYIVSHKEKEGNMPDKAVYTITDKGNDYFNRLMNDISNYDVSLYLDFNIIITNLDLVDDEQKKILVSNIKSKILELKELLNERQSHRQHIPNVGKQMFKQQLALVETLEKWIIDFENSLKGQN
651	GC_00003766	ALL_SPLITS	TAL30550_contigs_db	2123	1	1	1	0	1	1	1	None	None	MAITKIHPIKSTLNLAIDYITKSEKTDEKILVSSFKCHPATAHIQFMKTREDNDTKGTVLARHLIQSFLPGEVDPIKAHEIGMELCKKILKEDYEFVLATHIDRGHIHNHIIFNNVNYKTGKCYQSNKKSYHKIRFQSDELCKVNKLSVIDEYHEAYKRKYKTAGKSWYEYEQNKKGNSWKSKLQFDIDRMINKSNSWEEFFENMKSIDYEIKFGKHIAFRHKDKQRFTRAKTIGEDYTEEKIKERIDLAIKNKANPIKKRVGNVIDISTNKKAQSSKGYEVWARKHNIKTMADSIIKLREQGINSITQLDDLIKKSADDRQDLLDKIKKIESEMKSLSQDMENINTINKYREIYKYHKKNPEDKQFANEYYSELSVYKIAAKEILENYKKLPNTKEIL…
652	GC_00003767	ALL_SPLITS	TAL28131_contigs_db	3432	1	1	1	0	1	1	1	ylxH	Flagellum site-determining protein YlxH	MIDQAQILRKMAMEKRGLDEFIVENENTPKIITIASGKGGVGKSNLATNLSICLTKLNKKVLILDADIGMSNIDIIMGVNVKGTIIDVINGEKSIEDIISQTKYGVNIISGGSALNHIEDFTEAQRNKFIHSIEQIHDVDFIIIDTGAGMSKSLLSFIYCSTEFFLITTPEPTSLTDAYSLLKAISNFGIKRSANIIINRVIDLEEAKSTYKRIKMVVDKFLNLNLELYGYIIDDKKVGVCVKKQIPFILEYPTSIASKCIIAIAKRMVSQSREDVVDNKSFLRKMFSIFKS
653	GC_00003768	ALL_SPLITS	TAL29600_contigs_db	3542	1	1	1	0	1	1	1	None	None	MKKITKLILCSLLVISIASPLQVEAKTTHHSSSHVSIHKSSTKSKSSRPKITKTKKATKTYRTNKSIKKKIKLKKQVNKKTQVPNKQAARKDKKTTTYNYYNSYNSNRYYTTSSSGLSFWDCYMLGHLFNNNNKVSEQDIARELQKQGYSKQETDNILRKANQNQAKKEEKKKRVMMLIFSVLGALFIIGLGLIIFIKRESKGCNKSM
654	GC_00003769	ALL_SPLITS	TAL28131_contigs_db	3445	1	1	1	0	1	1	1	None	None	MKIQADSYNIIKDIGNRKSSSKNNNIKNNAFEDNLYKATDYKKVKDRRETSRKNVSSDKQEHSDNECHLDEDKSNHLEDENTYEKDCSKNNEALQQLLNFLKENYKKDKDINAILNNTEKLSTSDELKQKLKLNKNILNKVINQNSELNKVNTNSFNDIENLDIMKLRELLEKNANEDIEVISKTTESDTKSIDLYSFDSNRIDNLNSNRQRDDSSDILEKLAGVNGNKSGNFGQVINKSVDMNKIKNDNVNLKQIESNVMDDSIKAIKHMKTNDIQELTIKLRPKELGDMNIQLLKDGESMRAVVTVFNKDVFDSINKNITDLKQHLELTNVNIKDVSVQMHSDNTNTSDTFDKAFEQQNRQNNQENMSKQNKNDKHNNVVIEDEIRENIIDDDRVDL…
655	GC_00003770	ALL_SPLITS	TAL30574_contigs_db	270	1	1	1	0	1	1	1	None	None	MFKEIADIKTADQLELPVPEAEYETVVLKPSEHQKEIVESLGERAEVIRDGGVDSSVDNMLKVTNDGRKLALDQRLVNPLLPDDGDSKICACVEKSFAIWKETASKRSAQLIFCDLSTPKGDGTFNVYDDLKKKLMAKGVPEAEIAFIHDANTEVKKTDLFSKVKSGQVRFLLGSTAKMGAGTNVQDRLIALHHLDVGWKPSDLEQREGRIIRQGNRNKKVHIYRYVTEGTFDSYMWQLIESKQKFISQIMTSKSPVRSCEDVDDTALSYAEVKALATGNPAIKEKMALDVEVSKLKLLKANFVSNHYRLEDDIAKNFPQQIAVLRESIEGFKADMEQYQANKTTDPEKFVMEVGGTVFYEKKEAGAALLAVCQSMKQADAMINVGQYQGFSIRLKFDS…
656	GC_00003771	ALL_SPLITS	TAL30550_contigs_db	3575	1	1	1	0	1	1	1	None	None	MSKVTLLYASVHHKNTKKVVDYIERNFGYEMDVIDITQNKYYDLSKSEYIIFASGIYSGTMHKSIIEYINDTDLSGKKIILCYTCGIRYKDYVNSFGIKLNNKDAKYMGSCYCRGYDTYGFLKKIGGIAKGHPNEEDCYRVLNEIRKLIEKKK
657	GC_00003772	ALL_SPLITS	TAL30550_contigs_db	2107	1	1	1	0	1	1	1	iap_2	putative endopeptidase p60 precursor	MDKKLKKDFQKKIIRNRDAPEKNIDSKLVHSDDYTNKIIKTKDRFGDKISEKESKLIHENVLAKDQKQDKLKDFQKSKNKERIRKEVLDNKNKAEETKQTNLEIRTDESFKLDEDLDVDFKKVNFDSENSRNINSSKLTTDDISAKAQPISNKKASSKRQVLKNYEDKLIHSKNKFQDKINERESKRIHTSEDKPIEAKKSKRVYRKDKLVKDEVSKSESNTNIDKKQKQKLYQEKKFRDKEKISKEKDKESKLSEVDTDKTFDNTEFKDNNLEFKKDEKETSPKPSEQKKVNKKKTYYKRKNYESEKFTRKKIDDLKNESKKVLTKDSKKSRDVKDFISDKKIGELEKSKSKLKDNILKNKTKGSLSSGVLLSGAKSSELVRDYLSSGSDNTGVESGE…
658	GC_00003773	ALL_SPLITS	TAL30550_contigs_db	2105	1	1	1	0	1	1	1	None	None	MAYVPIPKDLDKIKTKVAFNLTKRQLIGFSVAGLIGIPTYLFMKKYLPNDVSIIVMLIVTLPIFFITLYEKDTLTFEKYFKFFYLHKFYQPTKRIRKEAYLEAKKKANQRLKSKGKTIKKRPKGSKKAKNKERSNK
659	GC_00003774	ALL_SPLITS	TAL30550_contigs_db	3637	1	1	1	0	1	1	1	None	None	MLLYLKNQVVDIMYHYAVLMYICRDRIEPIQYYLNCWKTLKLTKLKHKDEINLSVKVTKVEKIGACSVLPSRGIVVEVSPI
660	GC_00003775	ALL_SPLITS	TAL30574_contigs_db	267	1	1	1	0	1	1	1	None	None	MAMNRNMTMAEKEVRDYAQKQMERAEQWENILFTEEQKEQVLEYAAMTGDDYDIRKMIRDLADAVRSSDEEKVDEILRDAREEIDEFPDRSVGMAELKGYGYTADDMFPLRQEMALELHRVGEKVYCLQSEGTHGDYASREMILEHEGLYGIEKEAWQRMQEQEDEIDFEEAGLYQPPMIDLDRNEALRMFDAGETVYLITTYPRPIAVRKRMEIERGPERYQMEREDVERIRTLEKRMQEYPQITSLKEAKLLLGTENRYGIYQIIDGSPGRKYEFMDLNFIERHGYQVKKEDYELIYSDEMHYGDTLDSLYEKFNIAHPEDYTGHSLSVSDIVVLNENGNVKAYFVDSISFRELPDFLQLEPELNQEEVAYRIGDQYFAIQVATEGYDYSFYDKEYK…
661	GC_00003776	ALL_SPLITS	TAL29600_contigs_db	3675	1	1	1	0	1	1	1	None	None	METNNIYMKLVNIQNALKAPKSQYNSFGKYNYRSCEDILEGLKPILKEEKALVILDDKVVQIGTRFYVEATATLIDAETGETVSTKALAREDETKKGMDLAQVTGSVSSYARKYALNGLFCIDDTKDSDATNTHGKEQKKREVSEDELNTLYFLGESIDKDKNRVDSEVYKKFSKLAIDLTKQEYEKVLNGYKSILNKQNQE
662	GC_00003777	ALL_SPLITS	TAL30550_contigs_db	3577	1	1	1	0	1	1	1	None	None	MINEEVSRSSLNLEVRLAKATSKAILDALKKVHKQIEEQGGLKIEKALAVCTTSK
663	GC_00003778	ALL_SPLITS	TAL28131_contigs_db	3426	1	1	1	0	1	1	1	fliM	Flagellar motor switch protein FliM	MNDMKEYDFGKPQSYSRENLTCLNFLLAEFCKKYKNYIIYELKCNSSMVVDSIDQVNYQTFLDKVTSSCIIVQNTMEPVMKNFSFRIDRSVADMWTDITAGGTGIVRDSDRELTELDKKVLLHLMDDLVRNMHLFEGFEKIQVLDTHTHINLPQLCSPTAPVCVVDLKVLNDNDYIGSVSLCFPYNGLEALLESISVIEFFDNDVGDDSEEFTKKIYNSVSNIELSVIAEIGKVSINVEDLLKLEVGDVIVTNKKINDYIDVFVENSKSYTATPGFISSKKGVKINDAVGKEV
664	GC_00003779	ALL_SPLITS	TAL29600_contigs_db	2086	1	1	1	0	1	1	1	None	None	MYNLLKLMIEQKNYSAKEDLQHKMDVFYAVNRITEEQYLELTGLLNKEETPVEPV
665	GC_00003780	ALL_SPLITS	TAL28131_contigs_db	3454	1	1	1	0	1	1	1	flgB	Flagellar basal body rod protein FlgB	VNTYDIIKMGLDATNLRSQTIANNIANINTEGYKRHYVTFEETLNDVMPKIEEKTDNSKGLRVDGNNVDIEEEKVNQAMTTLQYNALISFANGKIAMTKSIISGR
666	GC_00003781	ALL_SPLITS	TAL29600_contigs_db	2092	1	1	1	0	1	1	1	None	None	MTWKNEIKSILVKENISMNELNNLMNEHNNKNNTVENLRQKINNETMKYSEILTIANLIGYEVVWKKKEK
667	GC_00003782	ALL_SPLITS	TAL30574_contigs_db	268	1	1	1	0	1	1	1	None	None	VKRTEKVLLIVFLVVTLICGKYLLDYWQDSYDNRQNYRQVEEIAFPEKDTEEDGTGSNADNPMTEIDDFDYQALLDENADCIGWLKIDGTDISYPVVQGEDNEFYLRHDFQKNYAICGTLMLDCRNDIDAGQEHLIIYGHQMKDGSMFKQLNGYKKEEFYHEHKEITLYLENQKYQYEVAAVYVTNVAQSGGYYDFLHKETRKQQMDYLQKMAAYQLYPLGVTVREDDELLSLSTCEYSSTNGRLIVLARRIGA
668	GC_00003783	ALL_SPLITS	TAL30574_contigs_db	246	1	1	1	0	1	1	1	None	None	VTRLATLKHINSKNADYGAAEQYLLFEHDEFTMKPVLDETGRLIPREDYRLSTLNCGGEDFAVACMRANLRYEKNQRREDVKSHHYIISFDPRDGPDNGLTVDRAQALGEQFCKEHFPGHQALVCTHPDGHNHSGNIHVHIVINSLRIEEVPFLPYMDRPADTKAGCKHRCTDAALRYFKSEVMEMCHREGLYQIDLLNGSKNRITDREYWAQKKGQAALDKQNAPMIADGITPRQTKFETNKEKLRQTIRKALATAASFDEFSSLLLREGVTVKESRGRLSYLTPDRTKPITARKLGDDFDRTAVLAVLEQNAARAIEKAAAIPEYPWQEKRGIQPAKAPQTAPKQDGVQRLVDIEQKMAEGKGRGYERWAKIHNLKQAAKTLSVYQQYGFTSPEQLE…
669	GC_00003784	ALL_SPLITS	TAL28131_contigs_db	3444	1	1	1	0	1	1	1	flgD	Basal-body rod modification protein FlgD	MYGIATALAGNQGNYRSNNLSQLERNINDIANKQVRSKGNQTVTNNGTPIIGQGDDADKDLFMKILVAQMGNQDPMNPQDPTEYVSQLAQFATLEKMSAMNDKLDVLLALSNSTLINSALSMATSLIGKEVEVSGEEKEDENIVGVVKSTYIKDGEVHLELKVEGSDKTVDVKYEKLLKIGEVDANSNEEENSPEEV
670	GC_00003785	ALL_SPLITS	TAL28131_contigs_db	2960	1	1	1	0	1	1	1	None	None	MLDTIYKKRYNDCNKQGGAKMKTQKTTHHLNNLNLDDDDRKLIQMTLLFKKLNLEQQNYISAMADGMKVSNELLEKATINS
671	GC_00003786	ALL_SPLITS	TAL30574_contigs_db	1102	1	1	1	0	1	1	1	None	None	VAVFRQIYTSFWTDPKVQEEFSVEDKTFFMYLLTNSHSTQIGIYQITKKQIAFEIGWTLEVANAVMDRFINHHKNIKYNTETREIAIKNWGKYNLTKGGKPIIDLLNKELKEVKDIELIKYVIPSIEKSDIRKIFEDYYEMAKNGDSYDTSTIRERVVPRYGDNNNKNNNKNNNKNNNNNKDDSVVVDKIKTYFDLESKDLEKIVDVFIHTEKGIDYLEEKLRLVKNTDNVKSVTGYLIKALEEDYKPIPSRKNKTKFHNFNETFTKYTSDELDEIIKKSQKEKFGVGS
672	GC_00003787	ALL_SPLITS	TAL30574_contigs_db	272	1	1	1	0	1	1	1	None	None	MAKTNKADMSCARVKQYTASDVSKAERHNERKNETYENMNVIVERIPFNVHFKKPTAPTYMEQLKQMETDGQVSLRGLRKDATLFNEIVIDVNTMYFERNGGYEYAKQFYEEAYHFIEEKFGADNVISAVMHADEINVAATEELGKEVYHYHLHAMVLPVVEKEILWSKRCKDPELRGTVKAVVNQISHSKKWKSDIPLTDEKGNPLLRKNGKPMFRASYSILQDELFHYMTEQGFKGFQRGEYGSTAEHLTSLQYQIKQDKERLEKLQKRIQKEQVKYEPARHISKTLNEIDSMGQKTITGKMAISKEDYSELTSLAKEGITSRAEINKLEQSANYYRQKYFDSANALERMKTKYNELKEKCRPFLEALEHFPEVAKLFTEKVKQLFSFKEAQERAEK…
673	GC_00003788	ALL_SPLITS	TAL28131_contigs_db	2958	1	1	1	0	1	1	1	None	None	MDEERVKLIDDAERLANIGINQILKFKEVLDIENLRYINIVATNLKPNIKK
674	GC_00003789	ALL_SPLITS	TAL28131_contigs_db	3430	1	1	1	0	1	1	1	None	None	MVIDEMIQIILIVVSILIIVTIVINLHKESKNKDNRYFDKIFEQEYEANDRLIIAEKRRFFLDKVLAEIRSNNQIKVYENYNLIKANEERKKSISIESKNEIKQENELSLKVKHLINSGYDDVEICKILDIGKGELLLIRNCYKI
675	GC_00003790	ALL_SPLITS	TAL28131_contigs_db	3149	1	1	1	0	1	1	1	None	None	MLKKLRKKKRMTQLELAEKMGRNRSYISKLENQEYKDIGISTILDLSIALEEDFLELCKYYKIQEIKRREK
676	GC_00003791	ALL_SPLITS	TAL30574_contigs_db	303	1	1	1	0	1	1	1	soj_1	Sporulation initiation inhibitor protein Soj	MAKIISVVNQKGGTGKSACAANLGVGLALMNKKVLVVDADPQSDVSAGFGFRDCDNSNETLTTLMEMVLNDEDIPEDCFIQHTEEGIDIICSNIGLAGTEVQLVNAMSREFVLKQILNRVKDRYDTVLIDCMPSLGMITINALAASDEVLIPVEASYLPIKGLQQLLKTIGKVRRQINPKLQIAGILFSMVDAHTNDARNNMELLHNAYGNQIHVFDNYIPFSVRMKEAVREGQSIFKYEPKGKVAKAYMNFTEEVLEHGR
677	GC_00003792	ALL_SPLITS	TAL28131_contigs_db	3138	1	1	1	0	1	1	1	None	None	METAISIAKGQIEGANESIKELKSKENYDKESLRWWEGVKQASENILEFLEIENKV
678	GC_00003793	ALL_SPLITS	TAL30550_contigs_db	2112	1	1	1	0	1	1	1	None	None	MNKFYVENKDDLRVLIVNTARKKNISEAVIEKDYWVTFILDYLFNENKWKEYFTFKGGTSLSKCFGLIERFSEDIDLILDWRVLGYEEKEPWIERSNTKQDKFNKEVNKKTEEFLRDEFVKILEQNLKDFDFEFSIDTIDPQTILCKYPKIFESNYLTQNIKLEIGSLAAWTPAIDVEVLPIIGEAYSNVFQEKTNIRTVSAERTFWEKATILHHEANRPESSPMPHRYARHFYDLYKIANSDFKDRALEDKELLKKVTEFKMKFYPRKWARYEEALDGRLKLVPRKYRFSEIEKDYKAMSEMIYGDYPKFEEIIKVLKELEKEINK
679	GC_00003794	ALL_SPLITS	TAL28131_contigs_db	3453	1	1	1	0	1	1	1	flgC	Flagellar basal-body rod protein FlgC	MSVFSGMRISASGLTAESLKMDIISSNVANINATRGPNGEAYRRKVVSFEENYDNKLGMLGVKVTSVEDDKSPLKEVYDPSHPDAKPNGYVEYPNVNILVEMTDLITASRAYESNVDTLNAQKSMISKALEIGK
680	GC_00003795	ALL_SPLITS	TAL30574_contigs_db	216	1	1	1	0	1	1	1	None	None	MKYENSMVKIADDIIRDQIADRNVQNKKQKWHDEYATLKFFRYICRNVGNLQEGEIQRLVWKLKQSDKKAVEKHLKGYAWEFDYEKMFSILTQNPVCQKVCQKNKYTSWMHLISRYCTEDC
681	GC_00003796	ALL_SPLITS	TAL30574_contigs_db	278	1	1	1	0	1	1	1	cmk_1	Cytidylate kinase	MNQGRIIVITGAPGTGKTTTASVVAKESDLEKSVHMHTDDFYHYLSKGAIPPHLPESNEQNLIVIEAFLEAAKRYARGGYDVIVDGIVGPWFLEPWLNIVQEHYEVHYIVLRASKEETMKRAIERSKLDRETNIELVETMWNQFSNLGIYELNVIDTTAHSIKDTVSAVKEKIVSGTALLF
682	GC_00003797	ALL_SPLITS	TAL30550_contigs_db	2101	1	1	1	0	1	1	1	None	None	MDREMININANLVKEAEFSEFEKDGESVQVANFALVKKYGKGKEYTNCSLYGEKVEIAKEFEKGDLIHVFGYFKENKKGDKVYKNFIVKSLNKIENKKENEEE
683	GC_00003798	ALL_SPLITS	TAL29600_contigs_db	3742	1	1	1	0	1	1	1	None	None	MLYKILHYFSKYNLVLLVYFLILYAVFKLVYASYVTLILTTLLYILLIKKNILVFDSSWLERRR
684	GC_00003799	ALL_SPLITS	TAL30574_contigs_db	295	1	1	1	0	1	1	1	dnaC_1	DNA replication protein DnaC	MTDSRNVADFLGEDGCLRCGVCGKRKQLRINFMGRDRVVGCLCDCEAQARKEKEEQLRREEAQRELYQRKSVGLRDRRFWEWRFENDNGSNDKMLIARQYTKNWEKMKKENVGLLLMGPVGTGKSFFAGCIANALLEQGERVMMTNFSRILNEMTNYQADKNQIVQNLVDYPLLIIDDLGIERNSEFALEQIYNVIDSRYCKMKPLIITTNLGLNDMKDEALDVAHKRIYSRILEMCVPVYCGGADKRREEGTEKLGRMQSLISG
685	GC_00003800	ALL_SPLITS	TAL28131_contigs_db	3115	1	1	1	0	1	1	1	None	None	VGENEKVYQHLIPKVYMKKWINSNDKIYIFEKNDVSNVDKKELDKKELDNFAGKKNYYTLFKGTPPYYYDMDKSVDKIEERDLIIENAWSKEQENKWNSLVKNIENNVLSAKKKHIKCFKKNEIIEFIHLMKYRGFKAESMFREVLKKSIKDENLFGEAIEKSGKYDENLKKFLSKYLLEYLDAESKYLPENEQLTHLLLLNEMRKFHSKEDNSYLRTELELYVDNITISFVVANENISFITSDNPSFLFDISEVRSNIKGTVNIMPITPKIVAIFLYCKDKDNLKKFKIEKVDDFFVKKVNNVIIKNSYEYIISKTDNIEAII
686	GC_00003801	ALL_SPLITS	TAL30550_contigs_db	2132	1	1	1	0	1	1	1	tnpR_1	Transposon gamma-delta resolvase	MNTKVKLIKASNTGARNRNALHLDLKRVAAYCRVSTDSKDQLESYKSQVDYYTNLIKNNKNWTLAGIYADEATTGTTAIKRADFMRLISDCQNGDIDMIITKSISRFARNTLDTLKYVRLLKENNVGVVFEEENIDTLTMDGELLLTILSSVAQQEVENTSAHVKKGLKMKMEKGELIGFQGCLGYDYDPTTKTISINEEEAKIVRYIFKRYLEGNGGSVIGRELEEQGYLTPRGKTKWSDTTVLGIIKNEKYIGDILMGKTFTVDPITKRRLANFGESDKYHIENHHEPIISKEDFEKAQEIRLRRAQNRNTIANKDRKREKLSRQYAFSSMLECGFCGEILSRRTWHTSSIYKKINWQCVKSTKKGKKYCPHSKGIQEAAIEKAFVESYRQLCHADS…
687	GC_00003802	ALL_SPLITS	TAL30550_contigs_db	3585	1	1	1	0	1	1	1	None	None	MQYVQNVFSWLNDVFLEMTWLSDLITWIVNNIFRLPINDESTIGKIGGSIQFFMYDFVKIMALLCVLIFMFSYIESKFTPEKTKQILSKLKGIKGAIIGALLGTVTPFCSCSSIPIFISFVKAGLPMEVTFSFLISSPFVDLASTVLLASIFGWRVAIAYVVVGVILAVVGGIIIGKLKLEKYIEKYVFDTQVGESKDLEPTKKERLQYAKEQVKNIFVNVWKYVLLGVGIGTFIHNWIPQTAIETILGEGNIFAPILAAVVGIPMYADIFGTLPIAEALVLKGTGIGTVLTFMMGVTALSVPSIVMLKNVMKPKLLAIFVGIIAVGIIAIGYIFNIFSFLVI
688	GC_00003803	ALL_SPLITS	TAL29600_contigs_db	2095	1	1	1	0	1	1	1	None	None	MDKMDKKEAKKFLKVIDMNINKIDEEATKIYKECYLIETTDAIRISINLEGVVKSTISSWQGYSDDIFNMREVIVYEFSQEKVQIEDFLGELCFLNDYEEFATWCDTESEALNWDSYEKFNKENFDELVERNIEDSLPDFLKELSESIEKCKQDLKLMIEI
689	GC_00003804	ALL_SPLITS	TAL30574_contigs_db	224	1	1	1	0	1	1	1	None	None	MTKVNTMNTKLTRGDKAHKKFIEKLDVFKDGLKHGMDSLEMIHKQTLDSSVEFTKVVSKSQEVERTALYDIIKKCEDETRRKEAFERLAELDRIKEKEVDTHNDFLKNEREKANRNITGGILCLAVAGGLISSKQVRQMSGKALTTISKNLLRTKE
690	GC_00003805	ALL_SPLITS	TAL29600_contigs_db	3639	1	1	1	0	1	1	1	None	None	MKNNTSDSRVKYFCKCPYCGFDNEVEVKKGLKPKICCICTKEVEYEKLEQQSTPAK
691	GC_00003806	ALL_SPLITS	TAL30574_contigs_db	300	1	1	1	0	1	1	1	None	None	MRERIKNKQITKEIRGQLPVIAPAMFRERGCSYCPYYAGSYEKFPRCMMASCAWDDEEEHFHPVLRQMLPEFKRKMEKAEEKYLELKTAYELLMSMFEAEMAQEELEKDECYDCCYAKCGPCIGLCYKTLKE
692	GC_00003807	ALL_SPLITS	TAL29600_contigs_db	3655	1	1	1	0	1	1	1	None	None	MTNFEMIKSLDKDGMADFLGCADCICEYCVYEIETCVYKCFDGCKKWLDMEVEL
693	GC_00003808	ALL_SPLITS	TAL30574_contigs_db	247	1	1	1	0	1	1	1	None	None	MIGRAVLVQIPGNLVEVAADPAVLGCELPDSGEQFVIDRRHMEYGAYGGTPDRLPEKFRLADTIGRKPRCEVGVFIFGQPGFHNAAAVGCVVFFSHGRDLLSCRMSAAGISGASRIAGFGEGTPQQVSREGQNRRIADFGTVVETCSRSRSRFSLH
694	GC_00003809	ALL_SPLITS	TAL28131_contigs_db	3137	1	1	1	0	1	1	1	None	None	MKAILLKSLDIENFKGIKELRINFNNVTNVFGENATGKTSIFDAFTWVMFDKDSKNRSVFEIKPLDQQNKVIRGLVTTVTAVLEVNNKEIKLTKKYEEKWTRKRGESEATFTKNETTYMINDTPIKKSEYVKEIAEIAEEEQFKLLTNPYFFSNELNWKKAREVILEICGDITTEQIIETKQELTPLITEFEKENNIDKIIKNRKASKNNLSKEKEEIPIRVNECNNSMYNIDFEEIEAQLNAKKSDLEVVEDKLLSGTKANEQILKDKEKIFELKQETQSIKQSASEKGNKKRNELLKEKDDLQYNIKNLRNNLVYLERDNELKETLRKRAIEKTTNLRDKWTKKSKETLDLSVIQTECPTCKRPLDLEDIEEKKKEMLDNFNLNKAKELKEIAELGK…
695	GC_00003810	ALL_SPLITS	TAL29600_contigs_db	3537	1	1	1	0	1	1	1	None	None	MEIDVLGTKYNIIRGCSEEEEPLTKKYDGFVDDTVKKIVISKMKPSEESLERLDVYEKEVIRHEIIHAFLNESGLKSNSDWARNEEIIDYFSIQFPKMLKVFIQMSVL
696	GC_00003811	ALL_SPLITS	TAL28131_contigs_db	3431	1	1	1	0	1	1	1	fliA	RNA polymerase sigma factor FliA	MNREELIKENMPLVKSIARKFFIPGKGFEYQDLVNSGVIGLIDAINKFDVEKGAKFSSYSYIKIKSAILDEIRNQSPISKHNLTKVNKYNRVIEKLQSELLREPTSYEIANELNVSEKELHDIESNIDMLNIVSLNYVIFEDTNEIVQDVISDREEEVPENVIEEEEKLEILSKAISNLNEREKLILSLYYYEDLNLKEIGKVLGVSESRVSQLHRKSIRNLRNKIKELKYSI
697	GC_00003812	ALL_SPLITS	TAL28131_contigs_db	3602	1	1	1	0	1	1	1	None	None	MLYLVTLSTDNLFYDIITIKFQIVFVLLNEIYTKLLKLWRVLLC
698	GC_00003813	ALL_SPLITS	TAL30550_contigs_db	3626	1	1	1	0	1	1	1	None	None	LKNVIKNNGEEVKLKDMVKKGQLEEINLKDPELKELKKILNKHGVKFSVMKDKETGNHSVFFQSKDIKVMEHAFKKAVKASERKADRKDSITKTINKFKDMAKDTISKDKVKNKHKEQSLX
699	GC_00003814	ALL_SPLITS	TAL28131_contigs_db	2405	1	1	1	0	1	1	1	None	None	MKESNKRIELLGSAPIPKALLSMGLPTIILWDKWYLICTTNR
700	GC_00003815	ALL_SPLITS	TAL30574_contigs_db	230	1	1	1	0	1	1	1	None	None	MLKKYWIKCPICNGKTRVQVFHNTVLKDFPLFCPKCKLTHIIDVEKLEIVIKNTEKQTFII
701	GC_00003816	ALL_SPLITS	TAL29600_contigs_db	3643	1	1	1	0	1	1	1	None	None	MKILKVKFPTKILKAGKAIRVTCARFGFESDCIITQSQEFELTVVYFDKELDDLVQSSITIDDAIGYDYCIETLN
702	GC_00003817	ALL_SPLITS	TAL30574_contigs_db	207	1	1	1	0	1	1	1	None	None	MTENRKTAVYIRLSMEDENVDGRTKLESDSVTSQRILLKSFVIDQLGVDESDILEYVDDGVSGTHFKRNGFQQLQEDMKSGQIGCVVVKDFSRFGRDYLEVGFYIEYIFPLLQIRFISINDSYDSAASSGMTGGMNVALKNLVYNMYSLDLSKKISSAMQTRMKNGTRLPVNARYGYRKGKDGRLEIDPDSAKVVKMIFQMAAEGMSFAEITRELNKQEIATCDEQKMSRGEQVQFRRFDTIMKKRWNPTTVSAIIRDEIYIGTRIWGKTRCSMHTGHKAVINDESDWIRLENHHDPIVDRELFEKANRLHPKKSRGVAETRTNYTLARRKKQPALMLCAHCGHCLVRETEHLLKCSDGRTSGDHVCKSLVVRREPLEKNIMELVHQFAFSMLENRKIV…
703	GC_00003818	ALL_SPLITS	TAL30574_contigs_db	248	1	1	1	0	1	1	1	None	None	MFAKNSKAYSVYLLFRFVFSLAVSMSTVLSIVYHLEVVQLDAFQLVLVGTVLETSCFLFEIPTGVVADLYSRRRSVLIGMFLYGLGFLMEGALPWFAPVLLAQVVWGCGDTFITGALEAWIASEEEDKPIDKVFLRGSQMGQIGGVLGVVLGTLLGNINLQMPVILGGSLCLLLGLVLVRIMPETNFSPAIEERQGLLKDFVCLFKLNLGFVKGAPVLLALLAITLCGGLASEGFDRLSTAHFLDDTVIPVIGPLNSVTWFGVISLIGSGLGILASQLLIARMEKKGTVSRTSVVMSTSAGYILCLVLFAVGRSFWFMLLVFLLAGLMRTIKEPVLAAWMNDHVDEKMRATVFSTSGQLDSFGQIIGGPIVGLVAQQVSIPWGLVCTAFLLLPALFLVP…
704	GC_00003819	ALL_SPLITS	TAL30574_contigs_db	223	1	1	1	0	1	1	1	None	None	MDSNTILSNILQEEVQYFYNCIRDYDEKRIIDIAMVDDVYAKVLEYDMCDVQKEAVMKAGAALNDSNGTVIFAPSRDKTTLVVLSKKVLPQKDLDEVHGTVLHELTHAHDYYDYADYLQISDYNTLFNSQYYNAFFLWTEFHARRIGYKRFIEYKFRKGWKQFKKHRYEFLEGINANFSIYSSKGRLYDLMQAAGRYYTFIELCSSHTENFKGDILDGNVEPDLLNILNEVYCFLAENREFKQFVNNIVIFDELLHKIDSMVSEQIEQV
705	GC_00003820	ALL_SPLITS	TAL30574_contigs_db	280	1	1	1	0	1	1	1	None	None	MSRTSKITALYERLSRDDDLNGESNSITNQKKYLEDYARRNGFTNIRHFTDDGFSGVNFNRPSFQELIKEVEAGNVATIIVKDMSRLGRNYLQVGFYTEVLFPQKDVRFLAINNSIDSNNASDNDFAPFLNIMNEWYAKDTSNKIKAVFDARMKDGKRCSGSIPYGYNRLATDKQTLVVDPVASEVVKRIFLLANEGKSPRAIAELLTEEKVLIPAAHAKEYHPEQYNGTKFSDPYTWGMSTIRAILSRQEYLGHTVLRKSVSTNFKLHKRKNTDEDEQYVFYNTHEPIISQELWDSVQKRKKRANRTAARGTHSNRLSGYLFCADCGRRMTLQTHYSKKDRSLQYSYRCGGYASRVNSCTAHSISADNVEALILSTVKRLSRFVLNDEEAFAKELQVL…
706	GC_00003821	ALL_SPLITS	TAL29600_contigs_db	3665	1	1	1	0	1	1	1	None	None	MNFGQRLKEIGVQKNLTGEELGKILNVTKVAISN
707	GC_00003822	ALL_SPLITS	TAL29600_contigs_db	2084	1	1	1	0	1	1	1	None	None	MQTEWNFDYTGAEQSVTLKPAKYKLECWGASGGAFGVDTWDVCAKGGYVKGEIIFKEKTLLYIYAGQSGYENPSSGSSLTRTGFGGGGSGGSVSGVSTVGGGATDIRLVGGSWDNPQGLFSRILVAGGGGGSADSSYEGGNGGGLIGERGAVYRSYTTGGSQYQGGTGRTDDLCGLFGKSNGSSTSKGGGGWFGGGSGELYGSGGGSGYALTKDSYKPHGYIPTSEYYLENVVMTTGGNTTKADGYAKITLLQALPFLNISSYNSTTATFKADHTDPTLLTKIEVFIDDILKETITIDLTEEKTINYTLEDNALHTLKIVVTDSSNTTVEKVLSISNGIAPLPVNSSLEDVTNKWKEIGTAFRNGKTSIVNTLALKNVPASLDNTLVEFSEKIKTFFDN…
708	GC_00003823	ALL_SPLITS	TAL29600_contigs_db	3530	1	1	1	0	1	1	1	None	None	LLKYEDILNVFTLEISKNFNEDIFVDDYNIQDCKKSCFLVQLLPNKTIAINTTINQKSILLSIKFFQQARQKKKKLYEVLYKLQKIFARNLKIKDRVLDVSNVESNILKDEIGYFLDYIITINYFDNADIEQEKYEMMQEINIDIGGR
709	GC_00003824	ALL_SPLITS	TAL30550_contigs_db	3574	1	1	1	0	1	1	1	None	None	MLKGIGYLLFGIGLGFMSPKFIKQYKKDKNIENTLEVIGVLLLAASSILLGVLEFM
710	GC_00003825	ALL_SPLITS	TAL29600_contigs_db	3527	1	1	1	0	1	1	1	None	None	MNTIERLLALDAGEIEMPTAIHKMYCKKLGGNYEFEIRAIDPEKLGSIQEKAVELKQGDIESVKIYSTKILTILEGCPMFKNKDLLEHFGSPTPKELIKKLLLAGEMDSLKDAIDELSAITTNKDEDMDEEIKN
711	GC_00003826	ALL_SPLITS	TAL30574_contigs_db	1075	1	1	1	0	1	1	1	None	None	MKGELNKMKKGELIALGLSEEDAKKVEVESLKELDNYINKIEYEKVKEELKASKEAIEGFKDGMTKEQIEELKKGYETKLTAKDEEYQKKLKEKEQKEFDMALENELIKLNVHSTKAAKAELDLEKIKYENGTFTGLKEQTDTWSTQKSFLIKTGKTKINYSPDNGNENTLSRAESIAKEKNEEGSKNPYADAWSIK
712	GC_00003827	ALL_SPLITS	TAL30574_contigs_db	299	1	1	1	0	1	1	1	ssb_1	Single-stranded DNA-binding protein ssb	MNTAIISGRLVRDPGYNETQNEKGLHKIAKFVLAVRRNYSDDVSFIPVKAFAKKAEFVRDYLVQGTKVMVEGEIVTGSYDNKETGKKVYTTELFADRIEFAGAKVQEKMPEPMEGDGFLNIPESMEEEMPFR
713	GC_00003828	ALL_SPLITS	TAL28131_contigs_db	3119	1	1	1	0	1	1	1	None	None	MSGYSIVNLSNMLEELEEEEVKKILSSFSCPLNKDVEEFLKNKAIEFSKQGLASTHLVLTSYKGKPVIIGYFSLANKYFTIKRKTLSNSLARKIVKFGQYNEELRRYIIGAPLIGQIGKNYSNNYNKLIKGDELLKIACDKIKAVQLDMGGKIVYLECEDKPKLIEFYKDNGFVDFGKRSLDKDETDSLDGDYLVQMLKYLKK
714	GC_00003829	ALL_SPLITS	TAL30574_contigs_db	252	1	1	1	0	1	1	1	None	None	VDEVRNSLEQSQKGKVYNTAANYKRVLQCDPLLKGAIRKNLLTERIDIVKPLGWYRDSTTLTDVDIKYLVLYFEENYGLTVEKKIVDAITVIANENRYHPVCDFLNSLKWDGQERIRHCLHHFLGSEENEYTYEALKLFMLGAISRVFKPGCKFEVMLCLVGGQGAGKSTFFRLLAVNDDWFSDDLKKLDDDNVYRKMQGHWIIEMSEMIATANAKSIEEIKSFLSRQKETYKIPYETHPADRKRQCVFGGSSNTLDFLPLDRTGNRRFLPVMVCPEQAEVHILEDEATSREYIIQMWAEAMEIYRSGNFKLKLSRSTDEFLKAHQKEFMPEDTKAGQIIDYLERYSGNTVCSKQLYREALGHDYDEPKQWELREINDIMNNAVTGWKAFANPRYFPEP…
715	GC_00003830	ALL_SPLITS	TAL30550_contigs_db	2109	1	1	1	0	1	1	1	smc_3	Chromosome partition protein Smc	MKKFNTNRLRAFFMALLLVLTSTSTTNVLAKADDTDGSKKVIESSISKISDLENQIKDLNDKKQEDQSKIDELKEKLESCKDNGEKLKQEKDKLEEEIRDKDNKIAQFNKEIEDLKNSNNDELIAEITQLKDELKRLQDENAKLKEDYSSTKWELEAEKEKADKNENQIKEMQEKLESLEGELAKKTKEIEDKDNRIKDLEKALDEKDAKIKDLESKKKETENSKSECFKKIEELQKAIDSLKESSENTNKELEDKIKELEEKQKASEEEIKKLKEELDKKIEEAKKLIEEANKKAKEELEKQAKDEKDKNLNQDLSKKLDELLKLQKENKEKKEDKKWDEILKADDKNILNQVDLNKMKEQEEQQGKKQVKDEKEFAVFQVDKNFYNIINKDGKTTVY…
716	GC_00003831	ALL_SPLITS	TAL29600_contigs_db	3560	1	1	1	0	1	1	1	parB	putative chromosome-partitioning protein ParB	LNKREVVYLNLEDIKPYENNPRNNHDAVEKIVNSIKKFGFNNPITVDKNNVIVTGHTRYEASKILDLKQVPCLVLKDLTEEEIRGYRLADNKTSEFSDWEFDKLTKELAEIQNIDMSNFGFNVLTFEDLGVMDSDFILDEELEEKEKKGKTVKCPCCGEEFEM
717	GC_00003832	ALL_SPLITS	TAL29600_contigs_db	3632	1	1	1	0	1	1	1	immR_7	HTH-type transcriptional regulator ImmR	MSVSQRIKYLRENMNMSQKELSEKANINTSVMNRIESGERAIRDDELIVFAKIFDVSTDYILGLSDTEKLNIDESYEFIDSLNSPDDIKELIKVILSLDEETRDKMLKIAKVFVTEKNIEHNDN
718	GC_00003833	ALL_SPLITS	TAL30574_contigs_db	263	1	1	1	0	1	1	1	None	None	MAQKTGALIFDEQTDRYDIRFDIADYYGGLHCGECFDVFTGGKWKPTRIEMSAAQEWYLVGIRAEDLNGLRVRI
719	GC_00003834	ALL_SPLITS	TAL28131_contigs_db	3134	1	1	1	0	1	1	1	None	None	MAKYRILQANFWDDGFVLDLTPEEKYFYNYLLTNGRASQCGCYELPYKIMEMQTGYNRETVEKLIKRFIEYGKIKYDSTTKEILIINWSKHNFSKSPKVRTCILKEVESIKNKEFQQYMYRVCIDYGYPIDTVSIDYGEKEKQKEKEKQKEKEEEKEKQKEEGKTEPLICEEQEKNELKEFKKLYEENIGVVYPVTAEWLIEISSDVDIRLFKSAIEICAEKMNMNIAYLKGILKKWKDANITTYEQLESYRLQQENKKVKKVVNGQLSKNKFANFEQTFTKYTENELDNIIKKSQDAKFK
720	GC_00003835	ALL_SPLITS	TAL30574_contigs_db	253	1	1	1	0	1	1	1	dnaG_2	DNA primase	MYGIKVNRNGMAVCPFHNDKNPSMKVDKRFHCFACQADGDVIDFVSRLCGLPCKEAAMKLADDFGISYDSRHKPTVRPHIREPTAEQLYQKEEARCYRVLTDYFHLLRRWETQHAPKQPDDVWHPLFVEALQRKSHIEYLIDTLIDGTKEEKQALVAEQRKEVMKLEQRIAEYRGRSPKQFGAEPER
721	GC_00003836	ALL_SPLITS	TAL28131_contigs_db	3434	1	1	1	0	1	1	1	flhA	Flagellar biosynthesis protein FlhA	MNKFNLKENMDVVVAFGVVGIVLMMIVPLPTFILDILLAINISLSVLILLMTLFTTNVLDLSIFPTVLLVTTLFRLGLNLSSTRLILTQGYAGEVIEAFGSFVVGGNYVVGIIIFLIILIVQFVVITNGSGRVSEVTARFTLDAMPGKQMSIDADLNAGVIDDKTARKRRKELQQEADFYGSMDGANKFVKGDAIAGLIVTAINIIGGIVIGAVMLNMTLMGAAQTYVRLTIGDGLVSQIPALLISTSAGIIVTRASTDENFGGLVGKQLTAIPKAVMMTGCVLIVLGMMPGLPKPAFFSLGIGAIAAGYFLGREKKDTLEDLEFEKPDMVNPDKNEVEDVTNLINVESIEVEIGYGLISLADESAGGDLLQRIASIRRQCAIDMGIIVQPIRIRDNLQ…
722	GC_00003837	ALL_SPLITS	TAL30574_contigs_db	274	1	1	1	0	1	1	1	aacA-aphD	Bifunctional AAC/APH	MEIVQDKIRIRTLTNDDFPLMLKWLTDDRVLEFYGGRDKKYTLESLKEHYTEKWEDEVFRVIIEYDNVPIGYGQVYKMYDELYSDYHYPKTNEIVYGMDQFIGEPEYWSKGIGSKYTKMIFEFLKKERNANAVILDPHKNNPRAIRSYQKSGFRIIEDLPEHELHEGKKEDCYLMEYRYDDNVTNVKAMKYLIEHYFEDFKVESIKVIGSGYDSVAYLVNGEYIFKTKFSANKKKGYEKEKAIYDFLNQRLNTNIKIPNVKYSYFSDDISILGYKEIKGTFLTPEIYFALSKEKQELLKQDIAMFLRQMHDLDYSEISLYTIDNKQNVLEEYQLLKDTIYDSLTDIEKQYVEDFMQRLHSTTIFDGKKCLCHNDFSCNHLLLDDENRLCGVIDFGDSGI…
723	GC_00003838	ALL_SPLITS	TAL30574_contigs_db	1104	1	1	1	0	1	1	1	None	None	MKSRNEIIKDLEDRLFLLRFTTVDEVDWDIKFGQISALEFCIDKHRKGCTLEQFKEHLDKYKLQGNCGDYIDGFVSVLRRNIKEMEGLENE
724	GC_00003839	ALL_SPLITS	TAL30574_contigs_db	266	1	1	1	0	1	1	1	None	None	MPKGSNQKFKLYRLAEIMLEKTDDEHYITMSEIKESLEEYGITADRKSLYADLKDLEILGIEVEGEPVKNKYHYHVINRPFELPELKLLVDAIQSSKFITEKKSNTLIRKLEKLVSKYDAQKLQRQVYVSGRIKTMNESIYYSVDAIHNAITENKKIKFQYFQWNVKKEMELRHGGAYYYISPWGLSWDDENYYLIGYDSEASMIKHFRVDKMLHIALLDENREGKEHLKKMDMADYAKKSFGMFGGKEQTVKLLVDNTLSGVIIDRFGKNVIFY
725	GC_00003840	ALL_SPLITS	TAL28131_contigs_db	3094	1	1	1	0	1	1	1	None	None	MPQKKMGRPTESVKDTMIRVRADKDTIDKLDECVNLLDSNRSEIIRKGIDKIYDDLKK
726	GC_00003841	ALL_SPLITS	TAL30574_contigs_db	243	1	1	1	0	1	1	1	rlmA	23S rRNA (guanine(745)-N(1))-methyltransferase	MNNNLSRFADSKVYFQCPICTKSMDIQGNSLICRHGHCFDISRYGYVNLLLKSSPKTNYSKRSFDNRHQILEYGMYDVVLEKIIQFISDTPSIRNILDVGCGEGFYARQIQQRTERNIFAFDLSREAIQIASKKDKRKAVKWFVTDLSKIPLKDGSMDCILDIFSPAHYKEFQRLLSPNGYVVKVIPTKNHLREIRTKVQAHLKNPDYSNESVVEYFEKYLKTISRETVSATVQLSSEQRMSFIEMTPLLFCVEKDCVDWRTLTHLTIEADVLIGMY
727	GC_00003842	ALL_SPLITS	TAL30550_contigs_db	3576	1	1	1	0	1	1	1	None	None	MHYIKVKTVNEILLKSIKEITDFAKEEKQEFLKVMNKLSDEKREEKYQGDKEKLEKLSSRNEELTTLITKLYEDHALGKIPVKHFDRLFNIYDTEQQDLEKQIQYFEQEIESYHQRKVDTDKFLKMIEKYTDIEELTVPMINEYIEKVVVHEATGGKKRQRPKTTS
728	GC_00003843	ALL_SPLITS	TAL30574_contigs_db	236	1	1	1	0	1	1	1	None	None	MIRLDEKQYRAVKKMTRAACANNDCGNCLLLDDGETCVCVQSISYSLLCRYFREAVLPADRQLCEQITRSGETDLKRCAVCGSTFAAGSNRAKYCPDCAAKIRRRQKAQSERNRRLRIKTTT
729	GC_00003844	ALL_SPLITS	TAL28131_contigs_db	3109	1	1	1	0	1	1	1	None	None	MVLIKKNYIKDDKVSYFYQPEEDGEFGEVILYTKDKSFDIVKIAERDSEGNHFYMSHVYCMIRKFIEENNYPDEKTSYWY
730	GC_00003845	ALL_SPLITS	TAL30574_contigs_db	221	1	1	1	0	1	1	1	None	None	MAISNILKDIRIERNLIQEDLAEATGSCSRTIGRIERGERNPSLEMAIRLAHYLNMSVEEIFKLDDGTSSQKKTEE
731	GC_00003846	ALL_SPLITS	TAL29600_contigs_db	3550	1	1	1	0	1	1	1	None	None	MSWLILQIVSIVVNVILIISLVSDIVLKIYLKSLKKEYEVAINKVSNELLKKLNDELRKRKSL
732	GC_00003847	ALL_SPLITS	TAL30574_contigs_db	269	1	1	1	0	1	1	1	None	putative ABC transporter ATP-binding protein	MSMIKIENLTFSYPTSYDNVFENVSFQVDTDWKLGFVGRNGRGKTTFLNLLLGKYEYSGKILSSVQFDYFPYPVSDKNRITEDILQEVCPLAEEWELMRELSYLDVDVDVLWRPFETLSNGEQTKVLLAALFLNEGHFLLIDEPTNHLDAKARKSVATYLKKKKGFILVSHDRRFLDDCVDHILSINRANIEVQRGNFSSWMSNFEQQQEFELAQNERLQKDIRRLQQSAKRSAVWSERVEASKIGAADKGYVGHKAAKMMKRSKSIEARQQQTIEQKSALLKNVETAEALKIQPLNYHTDLIASLSNVVVCYDGISVCEPVSFEIRQGERIVLDGKNGSGKSSLLKLVVGQSIDYTGTVTLGSGLVISYVPQDTSYLCGTLSEFAEENNLDESLFKAI…
733	GC_00003848	ALL_SPLITS	TAL28131_contigs_db	3446	1	1	1	0	1	1	1	None	None	MELDKNFKFRLQKVLDLKIKDEEEIKMEFAKIQQKKIDIETNLENLENNYSKYSISKNSDSIQNQKITINYLLALNNSIMDLSEELDKSTNELEKARKQLISKQIERKSLEKLKEKKYGQYYKEEHLKEQNTNDEFASMSYLRNRQVL
734	GC_00003849	ALL_SPLITS	TAL28131_contigs_db	3435	1	1	1	0	1	1	1	flhB	Flagellar biosynthetic protein FlhB	MIFVFIRIVAFFGTLRILFPAGTPALFKSLFAIIISILISSTMQIEYATNIDNIVLFTLYGINETITGIMLGYITNLCFYSIRMAGSMMDQQMGLSMINMFDPNSMTQTTLINNLMNWTALMIFFSMDGHHVLIRGIRYSFELIPIGKSFIDNNIDYIINIFVQCFLTGFKIAIPIVLCLLMADFILGLISRSVPQLNVMIVGMPLKILVGIALFIISIPLIVNQISHLLSQIPKMYEGTFALAPMFFMGSTDKTEEATPKKKGEQRKKGNIAKSKELPVAMTLLAFTLLVPTLFSYVVDTLKSSLNYFLSLDFYMNINYSSIEKLVIAGLMDFFKIFLPIAIPFLVLGIVANLFQVGILFTGETLKPNLSKLNPISGFKNMFSMRSLSTLIKDTAIIS…
735	GC_00003850	ALL_SPLITS	TAL29600_contigs_db	3684	1	1	1	0	1	1	1	None	None	LGSSNSLSEVIELQKVRIIPENYGLTKEDLTEKDLYCIGKFIQIGAIKSFMHNEKDLDFPCTDCKHLDKCFGDNRESDFWDTFLKLSKLTDLKLSPFKNFKVK
736	GC_00003851	ALL_SPLITS	TAL29600_contigs_db	3676	1	1	1	0	1	1	1	None	None	LDFNNETYFHINFDDPFTRVPNTILDNKNLSYSAVGVVTQMLRFQRSGSHKVYAKSLISYRKDSKTKVSNALNELMQEGFVIRTQIRNEKGQMKGYRYDIFDTPQNVNSESVETTEPQPCADFPTPVKPEAGKTEVGETGSRQNRGREIGNIKENSIKKKIGLKENDVITTVIAEQSEKNKTVYIKKYYESYIGVITPNNFLQLLTYLDDGMEADVIIRAVDEAVGSGVKNYKYVKTILNNWIEAGVKTSLELTEYQNEFERKKKSKQEKKQSNNKTVNTHNVSKNKFANFNQTFTQYDEKELDDIIKKSQKVKFK
737	GC_00003852	ALL_SPLITS	TAL29600_contigs_db	3770	1	1	1	0	1	1	1	None	None	MGIPNNMPNNMNSNMGIPNNMPNNMNSNMGIPNTYPILLELLKTPKANQTKT
738	GC_00003853	ALL_SPLITS	TAL28131_contigs_db	3592	1	1	1	0	1	1	1	None	None	MKKQVYYNSLDEKEKIISENSNLYVIEIYETLNENYLVLSNSPIEDEKLSYEELESELLIMTNELQGGLL
739	GC_00003854	ALL_SPLITS	TAL30574_contigs_db	276	1	1	1	0	1	1	1	None	None	MVVQMDIYELMKQVNEWVKEILQDNYVGVYFHGSLRLGSFNPNKSDLDFIIVVKEKINSETKQFIWDKMLENEQLFPKKGFEFSVVLEDNCRNIKHPIPYELHGSRDWIERYKEDKTIVINDDYKVDPDLASHFNVINVPNDKMDFGKPSKEVFSKVPKEYIIDSNYSDTLDCVEEIVNNPVYCILNLCRFYALIRDDLTLSKYDGGKWALENMDSNYNDVIKNAMEDYLSDTNNSYDNTRLKEFAGEAISLINDCVNTNKIRK
740	GC_00003855	ALL_SPLITS	TAL29600_contigs_db	3667	1	1	1	0	1	1	1	None	None	MYNSLVDFRNSKRMTQKEMAKKLGLTLTLYSKVELGIRNPSYNFLMKFKKAFKEVNIDEIFFENKSHEKCTKGX
741	GC_00003856	ALL_SPLITS	TAL28131_contigs_db	3136	1	1	1	0	1	1	1	None	None	MANEIQRQVSVKNLLSTEAYKKRFKEVLKDKANTFMASVVNVSNLPSLKDAEPNSILKSAMVAATLDLPIDPNLGFSYLVPFTNKGVKEAQFQIGYKGFIQLAMRTGQYKTINAIEIYENEIKSVNRLTGEIEFNENKDEIDNEIVVGYIAYFKLLNGFEKTLYMSKEDMEKYAKRYSQTYKSNKDYVVKSSLWTTDFDAMAVKTVLKRLLSKYGILSIEMQKALETDQAVIKDDNSVEYVDRQVEEEIEENANKKTIDMTTEEKEKAIEIKESKPEEIKQQEFEAPPF
742	GC_00003857	ALL_SPLITS	TAL30574_contigs_db	282	1	1	1	0	1	1	1	None	None	VRRKYGIDQVSVRLVKEAPILSEKEISTPEDAIRVLGDTFKDYDREVVGVVHLRSDNVPINMTIISMGTLNQSLVHPREVLKAAFLSNAASILLFHNHPSGSLKPSKEDIALTGRMQQLCMLAGIPVIDHVILGNDQSYFSFREKQILPMEQIQYSVDLNDINLKVAEKEAENYGYEKPHKKSIKESLEENRKKITSGQKTSGVKKKRETTIE
743	GC_00003858	ALL_SPLITS	TAL28131_contigs_db	3142	1	1	1	0	1	1	1	None	None	MNNLQIFEKLEFGQIRMVEVDKKPYFVATDIAKCLGYANTSKAINDHCRWVTKSYIPHPQNENKILEVNTIPESDMYRLIVNSKLPNAEKFESWVFDEVLPTIRKTGGYIHTTEDMTDDEIMARALQVAQKTIEKKSREIEEKDKVIQLQQPKVLFADAVASSDDSILVGELAKLLKQNGIDTGEKRLFAWLRDNGYLIKRKGEDYNTPTQKSVDLKIMETKKRAIYNPDGSTKITKTPKVTGKGQIYFINKLKLVNQLSMLS
744	GC_00003859	ALL_SPLITS	TAL28131_contigs_db	3093	1	1	1	0	1	1	1	None	None	MKTNLELIKSENFGEVECNFYENDTKDILMTREQIGMALEYTEPRIAISKIHERNKDRLDKFSTVVKLVTVEGNREVLRDTIVYNTKGVMEICRFSRQPKADTFMDWVWDVVESIFKTGAYITNNANPDKLREKASEIEKLQLAYNSTSMLKELLDDAGFDNKSKLLTAKTLYKKAGIDLPIEIDEEEHYFDTKQIASKLKIYSKSNKPAQMAVCEIIKKIKLEENEVKGVWETNGSWTGTVNKYTKSVIDKVRTWIEENNRPAKIAGEKKNYHVVYKIE
745	GC_00003860	ALL_SPLITS	TAL28131_contigs_db	3132	1	1	1	0	1	1	1	None	None	VKYECGKVFLECDKGSFEINDTRIEEVMFESTEIDNPFERVKYEGTFTIISGWDSLLRDILWLEMLKVLKIITGKMMMEVLGMIIIRS
746	GC_00003861	ALL_SPLITS	TAL30550_contigs_db	2126	1	1	1	0	1	1	1	None	None	MGIFIAGYILLILSGVVFYYLISTYSVKISAFLIDFIVVGLGFYISIKDKLDNKLAIPLSITVVIIYGILLVLINQKLPKISKLLNYIIAFIGSSVALWLALDFITSTLAAFKIISQTYHQLPITKSMMINSFIHYVIVFLISIPVFKGRMKFILGGNYE
747	GC_00003862	ALL_SPLITS	TAL30574_contigs_db	273	1	1	1	0	1	1	1	None	None	MKQTENEMNVNVPLEVIKASEIEPKEVKWLWYPYIPFGKVTLLQGDPGDGKSKLMLSIAALLSKGEPLPFTETEETEPMTIIYQTTEDDADDTVVPRFNSAGGNGENLIFIKEDEKSLSFGDNRIAEAIERYHAKLLILDPMSSYIGENCSMNNANETRAEFNHLIAVAKNTGCAIVIIAHMNKMRDTNPLYRTNGSIDIAGAARSILAITRTPNKEAPAERYMVQVKSNLAPTGSAILFEVAEKGVDFISEMEMTAEEAFQSLAPKMGRPNDKEIKAKEFLLEMLKDGEMLSSDCEERLEAAGFKKSTIKKAKKKAGVISKKKGFLWYWSLPMGDIPRE
748	GC_00003863	ALL_SPLITS	TAL30574_contigs_db	261	1	1	1	0	1	1	1	hsaD	4,5:9,10-diseco-3-hydroxy-5,9,17-trioxoandrosta-1(10),2-diene-4-oate hydrolase	MATKIFVHGSGHKATSWEKTISYMTNNEDIVCPNLSSILEGKEASYENLYSSFVKYCNEFDGQIHLCGLSLGGILALNFALDFPQKVKTLVLIGTPYKVPKVAFSFQNIIFRFLPKSIFETMAFDKKNTFALGDTMKNLDFSDRVKNIKCPTLILCGKKDSANMKSADYLSQSIRSAELKIIENTGHVVNEENPKALADILNEYYLKNS
749	GC_00003864	ALL_SPLITS	TAL30574_contigs_db	297	1	1	1	0	1	1	1	None	None	MSNQDYMPVECLLVPKALFKDARYCSLSTTAKVLYSLMLDRLRYAAQNKWIDQKGRPYVIYPKSEMIRDLNSTRYRMDYAVSELESMGNMVRVVKDNGRPNRFYINDISKMNEEEKTMMTINDLMTMVGPEEAEEIMDKMVTAAREIVDDLMKKGYIEIIREGCPEGGPLEDGVPPIDLGEDEFNPEDLSPMEFRCYCDENGNLDDEAIEDDASEFGMDLAFGVIELLENDPDRIEAIRQYFNHVYKMESMKRFMAVVETTAVICGNSPEWIEDMHACNKGARRIYLKELVSVFNMYLNMFKNKEME
750	GC_00003865	ALL_SPLITS	TAL30574_contigs_db	238	1	1	1	0	1	1	1	None	None	MKNKKIIRKFTVLLAALVIMCGFSVTAYAGGGDESDDTPTPVTEETPAPETEPEETTGGYEPQPLTPDGNMSLVDDITGEASGDKQFITVVTKSGNYFYIIIDRAEDGENTVHFLNQVDEADLTALMEDGQTEAPVCSCTDKCVAGSVNTACPVCSVNMSECAGVEAEPEPEETEQPPEEEKGGGMGILLVVLLVAAAGGGAFYYFKILKPKKDAAKGSSSLDDLDFDEDDEETEVVETEQTEQEDDNL
751	GC_00003866	ALL_SPLITS	TAL29600_contigs_db	3681	1	1	1	0	1	1	1	None	None	MGLFSRKEKIVKEPCIICGADTDALKVLDGYLCKNCLEKCRVEIVASGKPIKKLTKNDILECMENSKDEEGNFSNSEMVMLEYIGGHPLLNKEEFLFVVVKDNKILFKKSGKKSNDKMIDVFEVSYSEIKSVSIEKEEEVIRRYTATRIALFGPFALAMKKKTVDKKEYLIVECKDFILSFKKNDNVCATIYKKLVEYRKNNKVEDANNIADKNNVIDPLEKIKTLKELLDMGAITEEEFNTKKKELLNL
752	GC_00003867	ALL_SPLITS	TAL30574_contigs_db	1051	1	1	1	0	1	1	1	None	None	MRHYKRTTEMKKRRGTYSETDLYAYQQAFSYTIEPDWNYVGTFERSKIKNISINQNTNIFLTTNNIYKIRYSDNSKTTVTDLEMKQILDITFIKDPVINLTLSDISKGCTIDYSITDNEPTQKFIVTEKLNNTVIATKLNSIGGNYSIVLTDEQILPLQVNSQNNITIEISTEQGGLVVSKTATFTRINNKPTVLVSSYNSNSAKFTASDLDNNLSKIEWYLDDVLKETITTDLTAEKTINYELTDNAIHTLKIVATDAENATAEKVLSISKEIMPLQEDASLQDISTKLIEIGEGFKNGKASIINTLALKNIEASLNNTLVELSEKIKTSFDSSDASVQDLMNQLTQANNTISQLNTKYKYASGTIDVVKNSSLMANLYGESFGRQPGTWLKIDNLGF…
753	GC_00003868	ALL_SPLITS	TAL30574_contigs_db	254	1	1	1	0	1	1	1	mobA_3	Mobilization protein A	MPIPHLNIRIVQRSKGSSAVAGAAYQAGEKLFSEYDQKNKDHRRKQKEVVYTEIMLPANAPPEYADRETLWNSAEEVEKQWNSQLARRFVVALPREVPLEMCPQMLQEYCEEYFVSKGMCCDIAIHDPDPPGHNPHCHIMLTMRAIDENGKWMPKSRKVYDLDENGERIKLPSGRWKSHKEDTVDWNEQYHAEEWRHGWEVIQNKYLELAGSPERVDMRSYARQGIDVIPTVHMGAAVSAMERKGIETNIGNLNRDIKSANSLMAAIRKTIKSLLEWIADVSEATKEALAEMKEQNASPTLAGLLNEYLNVRKEERRDWSRYGQNKGSLADVQAVSKAVAYLRDHNLYTLKDLDEALQEVNGRAASIRSAIKTAETRMKTITQIQKAVSVCKEHKAVKD…
754	GC_00003869	ALL_SPLITS	TAL30574_contigs_db	231	1	1	1	0	1	1	1	None	None	MAKRPVPLYDFKAFGAAIKAARNEYGESRKKVSDELYISPRYLANIENKGQQPSLQVFYDLVTRYHISVDQFFFPNSNAEKSTGRRQLDALLDGMSDKGIRIVTATAREITEVEKAED
755	GC_00003870	ALL_SPLITS	TAL28131_contigs_db	3150	1	1	1	0	1	1	1	None	Putative prophage phiRv2 integrase	VSKIPAYKDEQRKSWYASFYFTDFNGDKKKKIKRGFKTKKEALEFEREFLNKSKMSTDMNFESLVDEYMQDMSTRLKLTTIDIKKYLINLKILPFFRKLKINEITAKHIRKWQNELLQSDYSQTYIKTINNQLVAILNYAVKYYNLPSNPAHLAGSIGKKNADEMQFWTLDEFKKFMEFENKPEPRLAFEILFWAGLRLGELMALTPKDIFENKINIDKSYMKLNGEDIVSSPKTPKSKRIVPIPSFLYNNIKDYLSKLYDLKEDERIFKFAKSYLHKELDRCCKLSGIKRIRVHDLRHSHASLLVNMDVNILTIAERLGHEKAETTWNTYSHLYPNKQLEVAQKLDDLNI
756	GC_00003871	ALL_SPLITS	TAL29600_contigs_db	3129	1	1	1	0	1	1	1	None	None	MASEKAKGALEKKVSGANTVKVSPSKGMEQLMNKMASQIKKALPSMISSERFQRVALTAFSNNPRLQSCEPMSFIAAMMESAQLGLEPNTPLGQAYLIPYGKKVQFQIGYKGLLELAQRSGKIKTIYAHKVRENDKFEIKYGLHQDLVHEPKLNGDRGEIIGYYAVYHLDTGGHSFSFMTKDEIIEFAKNKSKSYSSGPWQTDFDSMAKKTVIKQLLKYAPLSIELQKAMVGDETIKTEIDEDMSLVIDESDNLEVDFEVKEDIEDVGGQVNLEEAINVD
757	GC_00003872	ALL_SPLITS	TAL29600_contigs_db	3638	1	1	1	0	1	1	1	None	None	MNNLQIFEKLEFGQIRMVEVDGKPYFVATDIAKALGYSNTRDAVKKHCKWVAKHDIPHPQSNSKVLKVNVIPEGDMYRLISNSELPNAEKFESWVFDEVLPTIRQTGQYQAQQNVITELTGTIGDLKGTIKEYKKLCKITCSKKQQYSKYIKNRLDIDKANKEYNQVKARLFLILGVEKWEDIDFDTSNNLIQIIDDCIRVIKSERPYKQLSYFEN
758	GC_00003873	ALL_SPLITS	TAL30574_contigs_db	1085	1	1	1	0	1	1	1	None	None	VWNLKEGDLFKCNPYLQIKNSDGSHSMWVPSTGDIFAEDWEVIR
759	GC_00003874	ALL_SPLITS	TAL30574_contigs_db	213	1	1	1	0	1	1	1	None	None	VIIEVKRKKHTLLCLLLAAAFVSGCAQKHKEGEPDVISSMKMNQDEILTVVANRNQIEDKEDFAKFLVKKCKDNSFQSVKFSTDYGYATSLNLRVYLWEDEIEGQEPVMMVEYKPVEWGMDYDIVHDPEKFQMYVDGELMENP
760	GC_00003875	ALL_SPLITS	TAL30574_contigs_db	294	1	1	1	0	1	1	1	None	None	MQEEVTQKTVTFCVRTTKMTADVLKKVIAAYLRHQKQKSAEKKAQKNQPKQGKITVKELAKQNAGMTNIEITPKNIKSFERYARKYGINYALKKDKTKDPPVYMVFFKGRDQDAITAAFREFSQKEIQKANRPSIHKRLAAYRSIVAGKTKGKARNKHQEVSR
761	GC_00003876	ALL_SPLITS	TAL30550_contigs_db	2127	1	1	1	0	1	1	1	None	None	MSMNRYIYDKVNRLIKKYKTRDPIELIEALNINLVYLPETKILLGMYHYIQRNRFIFISSNTNFNRKTILAHELGHDQLHRDYCMSGGAFHDQTVLNPTNKFETEANIFAAHLLISDEDVFDNINDQVCDYEIAGKLGVDINLLNLKISELAKMGKFNKPVNVNIPQGDFLKNYRPEHDDYY
762	GC_00003877	ALL_SPLITS	TAL30574_contigs_db	242	1	1	1	0	1	1	1	None	None	MVQTPKAGILFLWVCRDSRVSGARGAAPCCGKAANVGQRGKQAAFSLCRQALGRAHAPVRVYKCALCTKGIIRFSRPRCVFSDSPALPRSSGQAGERRRLLRRSWSLLLAQCSQRPHPGRSADGCASCVPLGITFAATPFPDFQAAGFSSSRPQSRLAIPRVFFSRFRHGWSLLSTCRHRKRTVDFLGCPFD
763	GC_00003878	ALL_SPLITS	TAL30574_contigs_db	255	1	1	1	0	1	1	1	None	None	VTIDELLSGEKLLSIAEKENKANLQRMCSLLFGIVDLFSFMLIVLPLYPNPINGYIYSVNLFSYTDTAFFNIILYWVSYLALIVMGITKIALTQLKTERGQSIITSLSLGLSILTVLYLGMAREAYAITVAFMLLLIKGILLLKYTQNS
764	GC_00003879	ALL_SPLITS	TAL29600_contigs_db	3673	1	1	1	0	1	1	1	None	None	MKSRQELIKDIEKYRKAQYLIYLDIVQRAWADRSLTTDEQDRIKQEAYAEYKKIERDTEEAEELLMREEFETDRPLAVQIM
765	GC_00003880	ALL_SPLITS	TAL30574_contigs_db	1087	1	1	1	0	1	1	1	None	None	MSNLREKIIKELNEFNIKADNDFLEYAVEHIKKFMNEGIADEELLIRGVVLGASYVVNIENKDLD
766	GC_00003881	ALL_SPLITS	TAL28131_contigs_db	3438	1	1	1	0	1	1	1	None	None	MILYLLKILICIPIILILIVLSLKISQGTLLKKYNDRYIKILDIVNISKNNSIIILKIGEEGCIMASSSSSMNKIKDLTKEEILKIENDIKERNFKIQDFKVERIKKKYDFSRYIGKFTKKEDK
767	GC_00003882	ALL_SPLITS	TAL30574_contigs_db	208	1	1	1	0	1	1	1	None	None	MARKSRKSIPETVSSAAVQEEIKRPFRAGLYARISMETEETIERGTIETQVELMKNYVADTEDISVAEVYKDSDYSGTNFDRPGFTQMMEDIKHGKINCVIVKDLSRLGRNYVETSNYIERVFPFFHVRFLAVTDDFDSFREGVDLTVPLKNIINEFYSKDLAKKSSSAKKALWREGKFTGAWEPYGYRKSEQDRHQLVVDEEAAGHLRAIFSMYMDGCSYSDIAKKLNADGVLSPTLQREYYRSGEKPSPESKPWNNYEVKRVLQDVHCTGDSVYGKYQQSVFQGNKQRNRPESEWIYAENTHEGIIDKELFRQVQDKIREFTEEYKKRHQLNNGAIRSQNFYTGKIRCGGCGNRMILSREKSGTFYYLCGANANHKSGGNQCKGHRVKKEYVDEDVL…
768	GC_00003883	ALL_SPLITS	TAL28131_contigs_db	3452	1	1	1	0	1	1	1	fliE	Flagellar hook-basal body complex protein FliE	MPITQINNLMQGAKLDNLIGETKPLTLNNKEEKKNFEDVIIDTINKVNFQQVTADDMKEKFIKGEDVSMHEVMLIGQEAQLSMQYLIEVRNKIHDAYQEMNKVQI
769	GC_00003884	ALL_SPLITS	TAL30550_contigs_db	2111	1	1	1	0	1	1	1	None	None	MSSYMEIISDKINSFDSHKVFFANDFLDIASNATVRQILKRLADEDKIKRVIDGFYYNPKYSELIGEYEAVSIHELALAIARKYNWNIAPYSSTALNLLGLSTQVPTHYKYISSGRYKEYKIGDTVLEFKKVNPGEIANMSLKTATVIQSIKSLGKEDITSEVIQKIRENLTEKERKDLMNESKSVPAWIYEVIREICEGKNE
770	GC_00003885	ALL_SPLITS	TAL28131_contigs_db	3437	1	1	1	0	1	1	1	fliP	Flagellar biosynthetic protein FliP precursor	MELLSKLPLADVPYTSSMQLFLFLTALMFLPFVMFMMTSFVRIVISLSFLKSALGAQQAIPSQILVGLAIVLTIFIMRPVLNEINEKALQPYMKEEVTMEEAMKEAEGPIKEFLLKQTRQTDLDLFVEQAGLKEKKLTRENIPLSVVVPAFAISELKTAFQIGFLIYIPFLIIDLVVASVLMSMGMFMLPPVMISLPFKLLLFVMVDGWNLIVKTLILGFG
771	GC_00003886	ALL_SPLITS	TAL29600_contigs_db	3557	1	1	1	0	1	1	1	yhhQ	Inner membrane protein YhhQ	MVKKTERNLTLLNCVFVTSLVISNIVAGKVIDVLGLIVPAAVVAYPITFLCTDVIGEIWGKEEANRTVKRGISMQLFSLLLITIAIALPSASFATEYSSNLKVVLGQNVRFVLASLTAYILAQSNDVFIFHKLKDKFGGKHKWLRNNASTMLSQLIDTTIFITIGFWGTVPSILTMIMSQYVVKFFLALADTPFFYLLTREDREEIKVDKQAS
772	GC_00003887	ALL_SPLITS	TAL28131_contigs_db	3433	1	1	1	0	1	1	1	flhF	Flagellar biosynthesis protein FlhF	MMTKKYTANTIQDAMNLAKMELGDNITLIDKKEVRKSGIRGIFSKKDIELTIGWENKDNLEQKDLKREIEQLKSIISNMGFDNKNDNDIDKICKNLLNLELNQEIVEFIRADLQEMKFNGIDTSKNLVESLKKKIKIENQTINGKIALVGPPGVGKTTTIAKLAAKLVFEENKKVGVITIDTYRIGAVEQLKIYTDIMNIPFKGVISPDEMELALNEMKDCDVILIDTTGRGYKNSMQILEIKNLIDKAETDNIHLVLNCTTRESDTKAIIDSYRNVNFKSLIITKLDETITYGSIFNIMNYAQKPISYITTGQNVPDDIIKPNEDKIIRLLLGVESI
773	GC_00003888	ALL_SPLITS	TAL30574_contigs_db	275	1	1	1	0	1	1	1	None	None	MEYKLLEEQDLELMLDFVDDENTKYNVDVLKKFIDNKNDFGFIAKINNKIVGFAFGYILLKPDGRKVFYLDAIDVMPDFQGKGYGTGLISFARDYAKTIDCYEMFLITNRSNISACKCYEKAGGINDADDEVVYVYDFREEN
774	GC_00003889	ALL_SPLITS	TAL30574_contigs_db	214	1	1	1	0	1	1	1	None	None	MHRKTIFEKVAEKFHTTPEEVYAEIQRAIDAGYDNPDPEVRAEWRKVKIKGNRPTPEEVINYAVSTLTAEQR
775	GC_00003890	ALL_SPLITS	TAL30574_contigs_db	219	1	1	1	0	1	1	1	dinB_1	DNA polymerase IV	MQGMIRKPDGGENRMGDRTILHSDMNCFYASVEMLHHPELEGKPLAVGGDPEARHGIVLTANYIAKKCGVKTGMALWQAKQVCPDIIFVPPRMDLYIRFSGMAKEIYAEYTDKIEPYGIDEAWLDVTDSSSIKGDGMKIAQEISDRIKYELGITVSIGISWNKIFAKLGSDYKKPDAITQFHRGNYKEIVWGLPVSDLLYVGRQTNKKLQKLGIHTIGQLAQTDEKLLDSHFGKIGLVLWAFANGYDSDPVCTEGYEAPVKSIGNSTTTPRDLETDLDVWIILMALSESVSARLRKHGFKCKVVEISIRDNGLNSITRQKRISQPTNITDEIVKAAFELFKKHYRWEHPIRSLGVRGSDLVMEDIPVQLDLFDNQEKREKLERLDRAVDEIRRRFGYFS…
776	GC_00003891	ALL_SPLITS	TAL30550_contigs_db	3583	1	1	1	0	1	1	1	None	None	MKNYDNYFLPVDNMEEAKRYYEEILGLKKKFDFSDKGMVAYNIGNEEPAIILKDKNKFENLKPTIWFEVEDVAIFYKEMLNNGIKFLSEPFKIGTGNAVEFEDPFGNRLGVTDYIK
777	GC_00003892	ALL_SPLITS	TAL28131_contigs_db	3447	1	1	1	0	1	1	1	yscN_1	putative ATP synthase YscN	MMDSVTRFAMAQREVGIAIGEPPAQKGYTPSVFAILPKLMERTGTSDKGSITAFYTVLVDGDDFNEPIADTTRGILDGHIVLSRDLANKNHYPSIDVLNSLSRLMNEIASREDIKIASFARDMLAEYREAEDLINIGAYASGTNKKIDEAIYYHEHIINFLKQGINEKSSFNETISSLRRIFE
778	GC_00003893	ALL_SPLITS	TAL30574_contigs_db	2388	1	1	1	0	1	1	1	None	None	MLMNYTNFVPLLKYCLIKINKNLKTVGYKKLTVFYCFYICDKIDTCHLECDNIVVV
779	GC_00003894	ALL_SPLITS	TAL28131_contigs_db	3106	1	1	1	0	1	1	1	None	None	VPQVKKLNRILTIEECKIDDFLEMGYDLIDETGKAVKYGKSLNVKDLIAENNILRSKVESLEEENKQLKEKNKLTKK
780	GC_00003895	ALL_SPLITS	TAL30574_contigs_db	209	1	1	1	0	1	1	1	None	None	MYQNFNKIYRAAIYVRLSKEDGDLSGSAKMESNSISNQKALILDFLKDKKDIEVVSVRVDDGYSGSNFERPAFQAMLEDIRRGIVDCVVVKDLSRFGREYIDSGKYIERLFPALGVRFIAINDNYDSLQGKNQADEIIIPFKNLINDAYCRDISIKIRSNLEIKRKKGECVTPFVAFGYQKVKADKHKLEIDPVAGSVVQDIFKMKLQGMSQDAIANRLNELGVLSPFEYKISSGSHYETGFRQKEQALWSSVAVRRILENEVYIGNLVQGKRTTPNHKVKQSYVKPEDDWIRIEKNHEPLVSERDFEIVQRLLGMDTRTSPDQKQVYLLSGIAVCADCGAPMTRKVSTVGGKKYAYYLCSTNKETKRCSSHRIPEKDLENVVLVMLKQHIHNILHLKR…
781	GC_00003896	ALL_SPLITS	TAL29600_contigs_db	2088	1	1	1	0	1	1	1	None	None	MEEISINLLCAVAGVVISYLAFRNNSNRKIQDETETTTKLEQQITFLCENVRDIKHDVAKFNTSFLDISERVAKIEASTKQAHLRIDEIVNRIGGK
782	GC_00003897	ALL_SPLITS	TAL29600_contigs_db	3646	1	1	1	0	1	1	1	None	None	MESNNIYIKLMDVRVKFSKLNLKKSGENKFANFKYFELADFLPQATGLLEEAKLCPIVTFTNEYATLTLINGENPSEQIVFTSPMRDLQLKGSNELQALGGIETYQTRYLYIQLLNITESDTFDATSGKNEAKSNSNNRILTDKQLSRLYAIASNANVDKESLKEKVFKRFGKEIKDLTKQEYDTICNAYENKQ
783	GC_00003898	ALL_SPLITS	TAL30574_contigs_db	1103	1	1	1	0	1	1	1	None	None	MNNKALELATCTLESGQILDYMTVKNYLVSGNGNVTDQEVLMFIELCKAQKLNPFIKEAYLIKFGNSPANIVVGKDVFVKRANKNPNFEGMKAGIVTVNKNGEVFEREGSLKLPQEELIGGWCEVSVRGMKFPIKSVVSLEEYSKSQALWKQMPCVMIRKCAIVTALREAFPEDLQGLYDSAEIKTVPDKLPQKPIEIGKASPSQKQGILKLASMKGLYDYENKKDTSKLEKFCESNGFDLKELKFEEVDELIELLSEYEPKDDFIDAEFEEVKEDEVEIKEEAENIDGQVSMEDNMNFE
784	GC_00003899	ALL_SPLITS	TAL30574_contigs_db	215	1	1	1	0	1	1	1	immR_3	HTH-type transcriptional regulator ImmR	MDLKAVGQRIKMAREAKGLTQEDLAAMVELSPTHVSVIERGLKAAKLDTFVAIANALEVSADSLLIDVVAHSVTGVTNELSEMIGKLPKEEQKKIIKAVRALTE
785	GC_00003900	ALL_SPLITS	TAL30550_contigs_db	2100	1	1	1	0	1	1	1	None	None	VIVLRIIFPVLLISLVAIYIRYIVKEKSEKDVKKEKQEENYMFEGLVIGMCLGIAVDIASGKDYYALGMIIGAALGMILGSACKK
786	GC_00003901	ALL_SPLITS	TAL28131_contigs_db	3440	1	1	1	0	1	1	1	motB_2	Motility protein B	MARKKNKKKDEINPDAWLATYADTITLILTFFVLLYATSVVDMEKFKNIADALKGQFSGTSMFSTGSSTSEKSPIESVLVDKNDKSNLEQDLKDKVNNSNLQNSVTVKDDSRGILLELDDSILFDSGISELKADSKATLNKVYDMIKMMKNKIVIEGHTDNVPVKSSTHESNWDLSSSRAVSVVRYFVEEKGMDPKLFSATGYGEYQPLVSNETAKGRAENRRVNILITID
787	GC_00003902	ALL_SPLITS	TAL28131_contigs_db	3147	1	1	1	0	1	1	1	immR_8	HTH-type transcriptional regulator ImmR	MFGKRLKLLRKELNYTQKELGEKLNISGRIIGYYESEERFPDKEILSKLADLFNVSVDYLLGRTNIRNAEHSAELELIEKLNFSDDIKEALRMISELSPSSQEKMMKIAKVFLEEEMDKKK
788	GC_00003903	ALL_SPLITS	TAL28131_contigs_db	3112	1	1	1	0	1	1	1	None	None	MIVKIDFNPAFKGANFTKKRYRAMKGSAGSGKSVNVAQDYILKLGDKKYQGANLLVVRKSEATHKYSTYAELTGAINRIYGKQADKYWKTTLNPLEIKSKVTGNSIIFRGVNDAKQREKLKSINFSKGKLTWVWCEEATELMESDIDILDDRLRGILTNPNLYYQMTFTFNPVSATHWIKRKYFDYKNDDIFTHHSTYLQNRFIDEAYYRRMQMRKEQDPEGYKVYGLGEWGETGGAILKNYVIHEFPTEFEYFDNMRLSQDFGFNHANAILRIGFKDGELYICNEIYVHEMDTSEIIKIANSRGLEKTLFMYCDSAEPDRIKMWKSAGYKAKGVKKGPGSVKAQIDYLKQLRIHVHPSCINTIKEMQQWKWKQDERTGLYLDEPIEFMDDAMAALRYS…
789	GC_00003904	ALL_SPLITS	TAL29600_contigs_db	3521	1	1	1	0	1	1	1	None	None	MGLFNNKIKINEENPFEHDKLWRKSEIESLTNLFELVDNQMVLAINSPWGTGKTTFLRIWESFLKSNDELKSKYEVIYFNAWENDDCLDPLVSIMGEMKESIEKVNKTNWDNIKEKGKKL
790	GC_00003905	ALL_SPLITS	TAL30574_contigs_db	210	1	1	1	0	1	1	1	None	None	MTAEEYRKYLEQDFCDVNIDEMTDLLTIKADRNKSLKERRESYLNKVGNPYLVRIGNMKVKVRFANNGISLEQAFENMLLSV
791	GC_00003906	ALL_SPLITS	TAL30550_contigs_db	2129	1	1	1	0	1	1	1	None	None	MDMYADSNLKFEEISSAAKLILSLYRQVTWAVDSRANFMMFESKENYGSTSESAYLYLSTFAPEKVEEKFNNRVSNVMDSKLMLLIIYDACVRLKVYPEYGEIYHKIIYNYYISEKKITDKACMRSVSLERTVYYQRKKEAIALVGVIIWGYTLPTAISQLEDGRSIEEIMNI
